# Supplementary material for: Clinical study outcomes in IgA nephropathy: A systematic literature review and narrative synthesis
Source: PLoS One. 2025 Jun 10;20(6):e0323530. doi: 10.1371/journal.pone.0323530 (PMC12151485; doi:10.1371/journal.pone.0323530)
Supplement: S1 Data — (XLSX) [file pone.0323530.s007.xlsx]

## Sheet: All excluded (2022)
Number	Authors	Title	Year	Journal	Decision	Reason
Title/ Abstract review (2021 SLR)
1	Abdel-Wahab, N. and Shah, M. and Lopez-Olivo, M. A. and Suarez-Almazor, M. E.	Use of immune checkpoint inhibitors in the treatment of patients with cancer and preexisting autoimmune disease: A systematic review	NR	Annals of Internal Medicine	Exclude	Wrong population
2	Abdel-Wahab, N. and Shah, M. and Lopez-Olivo, M. A. and Suarez-Almazor, M. E.	Use of immune checkpoint inhibitors in the treatment of patients with cancer and preexisting autoimmune disease: A systematic review	NR	Annals of Internal Medicine	Exclude	Duplicate
3	Abdul Sultan, Alyshah, AstraZeneca, Cambridge, United Kingdom Nolan, Stephen, AstraZeneca, Cambridge, United Kingdom Carrero, Juan Jesus, Karolinska Institute, Karolinska Institutet, Stockholm, Stockholm, Sweden Jiang, Zhuoxin, AstraZeneca, Gaithersburg, Maryland, United States Kumar, Supriya R., AstraZeneca, Gaithersburg, Maryland, United States Pecoits-Filho, Roberto, Arbor Research Collaborati…	Defining the Excess Risk of Adverse Kidney Outcomes in CKD Patients with Type 2 Diabetes in the DISCOVER-CKD Cohort	NR	NR	Exclude	wrong outcome
4	Abdul, A. and Augustine, T.	Renal autotransplantation for Loin Pain Hematuria Syndrome: A single center experience	NR	American Journal of Kidney Diseases	Exclude	Wrong population
5	Abou-Jaoude, M. M. and Ghantous, I. and Najm, R. and Afif, C. and Almawi, W. Y.	Intraoperative anti-thymocyte globulin-fresenius bolus induction therapy in kidney transplantation	NR	Transplantation Proceedings	Exclude	Wrong population
6	Abou-Jaoude, M. M. and Nawfal, N. and Shaheen, J. and Daoud, Z. and Almawi, W. Y.	Infectious complications in kidney transplant: A lebanese perspective	2010	Experimental and Clinical Transplantation	Exclude	Study Design
7	Abuduwupuer, Zulihumaer, National Clinical Research Center of Kidney Diseases, Jinling Hospital, Nanjing University School of Medicine, Nanjing, China Liang, Shao-shan, National Clinical Research Center of Kidney Diseases, Jinling Hospital, Nanjing University School of Medicine, Nanjing, China Xu, Feng, National Clinical Research Center of Kidney Diseases, Jinling Hospital, Nanjing University Sch…	The Spectrum of Biopsy-Proven Kidney Diseases in 2027 Patients with AKI	NR	NR	Exclude	wrong outcome
8	Abu-Maziad, Asmaa Soliman, University of Arizona, Tucson, Arizona, United States	Mechanism of Mutation of AarF Domain-Containing-Kinase 4 (ADCK4) Glomerulopathy	NR	NR	Exclude	wrong outcome
9	ACTRN12610000516088	Effectiveness of Candesartan combined with steroid pulse therapy and tonsillectomy on clinical remission in Immunoglobulin A (IgA) nephropathy	NR	https://anzctr.org.au/ACTRN12610000516088.aspx	Exclude	Outcome
10	ACTRN12618001511224	A study of the effect and safety of sparsentan in the treatment of patients with immunoglobulin A nephropathy.	NR	http://www.anzctr.org.au/ACTRN12618001511224.aspx	Exclude	Outcome
11	Acuna-Morin, Edgar Eugenio, University of Miami, Miami, Florida, United States Garcia Valencia, Oscar Alejandro, University of Miami, Miami, Florida, United States Pagan, Javier, University of Miami, Miami, Florida, United States	Local Renal Graft Irradiation as Salvage Treatment for Rejection Secondary to Checkpoint Inhibitor: A Case Report	NR	NR	Exclude	wrong population
12	Ada, L. T. and Su, J. H. and Wang, Z. C.	Clinical random control observation of 18 cases of the patient with primary IgA nephropathy to be treated by tablet Tripterygium glocosides	2008	Dang dai yi xue	Exclude	Study Design
13	Adachi, M. and Sato, M. and Miyazaki, M. and Hotta, O. and Hozawa, K. and Sato, T. and Taguma, Y. and Katori, Y.	Steroid pulse therapy transiently destroys the discriminative histological structure of tonsils in IgA nephropathy: Tonsillectomy should be performed before or just after steroid pulse therapy	NR	Auris Nasus Larynx	Exclude	Wrong outcome
14	Adachi, M. and Yodoi, J. and Masuda, T. and Takatsuki, K. and Uchino, H.	Altered expression of lymphocyte Fcalpha receptor in selective IgA deficiency and IgA nephropathy	1983	Journal of Immunology	Exclude	Wrong population
15	Adamczak, M. and Kuczera, P. and Kwiecien, K. and Baczkowska, T. and Gozdowska, J. and Madziarska, K. and Augustyniak-Bartosik, H. and Klinger, M. and Durlik, M. and Ritz, E. and Wiecek, A.	Different relevance of peripheral, central or nighttime blood pressure measurements in the prediction of chronic kidney disease progression in patients with mild or no-proteinuria	NR	Journal of Hypertension	Exclude	Wrong population
16	Adelman, M. H. and Iturrate, E.	IgA nephropathy presenting as a rapidly progressive glomerulonephritis in an elderly woman	2014	Journal of general internal medicine	Exclude	Study Design
17	Adelman, M. H. and Iturrate, E.	IgA nephropathy presenting as a rapidly progressive glomerulonephritis in an elderly woman	2014	Journal of general internal medicine	Exclude	Duplicate
18	Adiya, S. and Namhai, U. O. and Bavuujab, E. and Baatarkhuu, B. and Erdenedoo, K. and Damdinsuren, K. and Jamba, A. and Dorj, N. and Mendbayar, E. and Dorj, C.	Mon-015 Renal Biopsy in Mongolia: Glomerular Disease Features	NR	Kidney International Reports	Exclude	Wrong population
19	Agarwal, R.	Are vitamin D receptor agonists like angiotensin-converting enzyme inhibitors without side effects	2010	Kidney International	Exclude	Wrong outcome
20	Agarwal, Sonalika, QRG Hospital, Faridabad, Haryana, India Kumar, Jitendra, QRG Hospital, Faridabad, Haryana, India	Awareness of Association of ANCA Vasculitis and Aortic Aneurysm Can Improve Survival	NR	NR	Exclude	wrong publication type
21	Aggarwal, S. and Hirakawa, Y. and Saunders, J. and Fung, C. and Cooper, W. and Jiang, S. and Jardine, M.	The oxford classification system (MEST) in iga nephropathy (IgAN): ready for routine clinical practice?	2016	Nephrology (Carlton, Vic.)	Exclude	Study Design
22	Aghayev, M. and Ismayilova, S. and Ibishova, A. and Farzaliyeva, S. and Aliyeva, F.	Sat-074 Features of Ultrastructural Changes in Kidney, Depending on the Stage of Chronic Kidney Disease Which Was Developed as a Result of Chronic Glomerulonephritis	NR	Kidney International Reports	Exclude	Study Design
23	Aghayev, M. and Ismayilova, S. and Ibishova, A. and Farzaliyeva, S. and Aliyeva, F.	Sat-074 Features of Ultrastructural Changes in Kidney, Depending on the Stage of Chronic Kidney Disease Which Was Developed as a Result of Chronic Glomerulonephritis	NR	Kidney International Reports	Exclude	Duplicate
24	Agrawal, N. and Mina, D. and Roy, N. and Yang, D. and Lecker, S. H.	Landmark nephrology: A multi-faceted interactive tool showcasing the classic trials in nephrology	2018	Journal of the American Society of Nephrology	Exclude	Wrong outcome
25	Aguiar, R.	Multicentre epidemiological study on prevalence of recurrent glomerular disease post-transplantation in the United Kingdom	NR	American Journal of Transplantation	Exclude	Wrong population
26	Aguilera, V. and Ferrer, I. and Berenguer, M. and Rivera, J. and Rubin, A. and Moya, A. and Pareja, E. and Sanchez, J. and Prieto, M. and Mir, J.	Comparison of results of combined liver-kidney transplantation vs. isolated liver transplantation	NR	Annals of Hepatology	Exclude	Study Design
27	Akilesh, S. and Nast, C. C. and Yamashita, M. and Henriksen, K. and Charu, V. and Troxell, M. L. and Kambham, N. and Bracamonte, E. and Houghton, D. and Ahmed, N. I. and Chong, C. C. and Thajudeen, B. and Rehman, S. and Khoury, F. and Zuckerman, J. E. and Gitomer, J. and Raguram, P. C. and Mujeeb, S. and Schwarze, U. and Shannon, M. B. and De Castro, I. and Alpers, C. E. and Najafian, B. and Nico…	Multicenter Clinicopathologic Correlation of Kidney Biopsies Performed in COVID-19 Patients Presenting With Acute Kidney Injury or Proteinuria	NR	American Journal of Kidney Diseases	Exclude	Duplicate
28	Akinjero, Akintunde M., Stony Brook University Medical Center, Stony Brook, New York, United States Estrada, Chelsea C., Stony Brook University Medical Center, Stony Brook, New York, United States Suh, Heesuck, Stony Brook University Medical Center, Stony Brook, New York, United States	Denosumab-Induced Severe Hypocalcemia and Hyperparathyroidism in a Peritoneal Dialysis Patient	NR	NR	Exclude	wrong outcome
29	Akinori, H. and Kensuke, J. and Akira, S. and Satoshi, H. and Ritsuko, K. and Tetsuya, K.	Clinicopathological comparison between histological grade classification and oxford classification: Prospective study on 413 Japanese IgA nephropathy patients	NR	Nephrology	Exclude	Study Design
30	Akiyama, Shin'ichi, Nagoya University Graduate School of Medicine, Nagoya, Japan Hirayama, Akiyoshi, Keio University, Tsuruoka, Japan Hachiya, Asaka, Nagoya University, Nagoya, Japan Soga, Tomoyoshi, Institute for Advanced Biosciences, Keio University, Tsuruoka, Yamagata, Japan Maruyama, Shoichi, Nagoya University Graduate School of Medicine, Nagoya, Japan	Novel Urine Metabolite in Human as a New Differential Diagnosis Biomarker for Lupus Nephritis	NR	NR	Exclude	wrong population
31	Al faris, Faris, Albany Medical Center, Albany, New York, United States Hongalgi, Krishnakumar D., Albany Medical Center, Albany, New York, United States	Collapsing Glomerulopathy in an APOL1 Compound Heterozygous Patient with CMV Infection: The Double Hit Theory	NR	NR	Exclude	wrong population
32	Al jandali, Mhd hussam, Henry Ford Hospital, Detroit, Michigan, United States Mueller, Laurel, Henry Ford Hospital, Detroit, Michigan, United States Khan, Bilal shahzad azam, Henry Ford Hospital, Detroit, Michigan, United States Novak, James E., Henry Ford Hospital, Detroit, Michigan, United States	Rhabdomyolysis Associated with Aspirin-Mediated Hyperthermia	NR	NR	Exclude	wrong publication type
33	Al sahlawi, Muthana, Division of Nephrology, St. Michaelâ€™s Hospital and the Keenan Research Center in the Li Ka Shing Knowledge Institute, St. Michaelâ€™s Hospital, University of Toronto, Toronto, Ontario, Canada, Toronto, Canada McCullough, Keith, Arbor Research Collaborative for Health, Ann Arbor, Michigan, United States Pisoni, Ronald L., Arbor Research Collaborative for Health, Ann Arbor, M…	Variation in Peritoneal Dialysis-Related Peritonitis Outcomes and Treatment Practices: Results from the Peritoneal Dialysis Outcomes and Practice Patterns Study	NR	NR	Exclude	wrong outcome
34	Al Salmi, Issa, The Royal Hospital, Ministry of Health, Muscat, Oman Al Rukhaimi, Mona, Dubai Medical College, Dubai, United Arab Emirates AlSahow, Ali, Jahra Hospital, Jahra, Kuwait Shaheen, Faissal A., DSFH, Jeddah, Saudi Arabia Al-Ghamdi, Saeed, King Abdulaziz University, Jeddah, Saudi Arabia Al Wakeel, Jamal S., King Abdulaziz University, Jeddah, Saudi Arabia Al-Ali, Fadwa M., Hamad General H…	Parathyroid Hormone Serum Levels and Mortality Among Hemodialysis Patients in the Gulf Cooperation Council Countries: Results from the DOPPS (2012-2018)	NR	NR	Exclude	wrong population
35	Alam, Salar, Spectrum Health, Grand Rapids, Michigan, United States	Fibromuscular Dysplasia Masquerading as Polyarteritis Nodosa in a Patient with Raynaud Syndrome	NR	NR	Exclude	wrong outcome
36	Alamartine, E. and Boulharouz, J. and Berthoux, F.	Actuarial survival rate of kidney transplants in patients with IgA glomerulonephritis: A one-center study	1994	Transplantation Proceedings	Exclude	Timeframe
37	Alamartine, E. and Sabatier, J. C. and Berthoux, F. C.	Comparison of pathological lesions on repeated renal biopsies in 73 patients with primary IgA glomerulonephritis: Value of quantitative scoring and approach to final prognosis	1990	Clinical Nephrology	Exclude	Study Design
38	Alamartine, E. and Sabatier, J. C. and Berthoux, F. C.	Comparison of pathological lesions on repeated renal biopsies in 73 patients with primary IgA glomerulonephritis: Value of quantitative scoring and approach to final prognosis	1990	Clinical Nephrology	Exclude	Duplicate
39	Alaygut, D. and Torun Bayram, M. and Soylu, A. and Cakmakci, H. and Turkmen, M. and Kavukcu, S.	Clinical course of children with nutcracker syndrome	NR	Pediatric Nephrology	Exclude	Study Design
40	Albalat, A. and Mischak, H. and Mullen, W.	Clinical application of urinary proteomics/peptidomics	NR	Expert Review of Proteomics	Exclude	Wrong outcome
41	Alberici, F. and Baragetti, I. and Ferrario, F. and Ponti, S. and Salviani, C. and Del Vecchio, L. and Viazzi, F. and Pani, A. and Manno, C. and Boscutti, G. and Di Cesare, G. and Pozzi, C.	Long-term follow-up of IGA nephropathy patients at high risk of progression according to the therapeutic approach employed: A multicenter retrospective study of 947 patients	NR	Nephrology Dialysis Transplantation	Exclude	Study Design
42	Alex and er, S. and Varughese, S. and Franklin, R. and Daha, R. M. and Seelen, M. and Jonathan, B. and Feehally, J. and John, T. G.	Sat-376 Two Year Outcome of the First South Asian Prospective Longitudinal Cohort Investigating the Clinical Course and Risk Profile of Iga Nephropathy: Grace Igani Cohort	NR	Kidney International Reports	Exclude	Study Design
43	Alex Mercer1 , Kevin Carroll2 , Leah Conley3 , Jonathan Barratt4	THE TREATMENT EFFECT OF RAS BLOCKADE ON PROTEINURIA IN IGA NEPHROPATHY PATIENTS AS A SURROGATE FOR RENAL EVENTS AND DECLINE IN EGFR: AN ANALYSIS OF RANDOMIZED CONTROLLED TRIALS	NR	NR	Exclude	wrong publication type
44	Alexander, Kyrstin, UMASS Memorial Renal Medicine, Worcester, Massachusetts, United States Vanguri, Vijay, University of Massachusetts Medical School, Worcester, Massachusetts, United States Ralto, Kenneth M., University of Massachusetts Medical School, Worcester, Massachusetts, United States	IgA Nephropathy Associated with Intravesical Bacillus Calmette-Guerin: A Case Report	NR	NR	Exclude	wrong publication type
45	ALEXANDER, S*1 , Varughese, S1 , Franklin, R1 , Bindra, M2 , Roy, S2 , Barratt, J3 , Feehally, J3 , Daha, MR4 , Seelen, M5 , John T, G6	SAT-377 BIOMARKER EVALUATION OF THE FIRST SOUTH ASIAN PROSPECTIVE LONGITUDINAL COHORT INVESTIGATING THE CLINICAL COURSE AND RISK PROFILE OF IGA NEPHROPATHY: GRACE IGANI COHORT	NR	NR	Exclude	wrong outcome
46	ALEXANDER, S*1 , Varughese, S1 , Franklin, R1 , Daha R, M2 , Seelen, M2 , Jonathan, B3 , Feehally, J3 , John T, G	SAT-376 TWO YEAR OUTCOME OF THE FIRST SOUTH ASIAN PROSPECTIVE LONGITUDINAL COHORT INVESTIGATING THE CLINICAL COURSE AND RISK PROFILE OF IGA NEPHROPATHY: GRACE IGANI COHORT	NR	NR	Exclude	wrong outcome
47	Alexandra Cambier, Gleeson James, Abbad Lillia, Deschenes Georges, Julien Hogan, Berthelot Laureline, Ben Mkaddem Sanaa, Rabant Marion, Peuchmaur Michel, Guillon Boyer Olivia, Ulinski Tim, Robert Thomas, Mesnard Laurent, Renato C Monteiro	SaO041 Soluble CD89-IgA1 complexes and galactose deficient-IgA1 are biomarkers associated with histologic inflammation in children IgA nephropathy	NR	NR	Exclude	wrong outcome
48	Alexandra Cambier, Rabant Marion, Peuchmaur Michel, Alexandre Hertig, Deschenes Georges, CÃ©cile Couchoud, Salomon RÃ©mi, Julien Hogan, Robert Thomas	FP807 Immunosupressive treatment in children with IgA nephropathy and evidence to support the clinical value of podocytopathic features	NR	NR	Exclude	wrong outcome
49	Alexandra Cambier, Rabant Marion, Peuchmaur Michel, Couderc Anne, Deschenes Georges, Guillon Boyer Olivia, Julien Hogan, Robert Thomas	SaO042 Clinical and histological differences between adults and children in new onset IgA nephropathy	NR	NR	Exclude	wrong outcome
50	Alexopoulos, E. and Kelesidis, A. and Papadimitriou, M.	Increased glomerular and interstitial LFA-1 expression in proteinuric immunoglobulin A nephropathy	1996	American Journal of Kidney Diseases	Exclude	Wrong population
51	Alexopoulos, E. and Stangou, M.	The effect of fish oil in patients with IgA nephropathy and renal function impairment: a prospective study	2001	Journal of the american society of nephrology : JASN	Exclude	Timeframe
52	Alexopoulos, E. and Stangou, M. and Pantzaki, A. and Kyrmizis, D. and Memmos, D.	Treatment of severe IgAN with omega-3 fatty acids: the effect of a "very lose dose" regime	2002	Nephrology dialysis transplantation	Exclude	Timeframe
53	Alhamad, Tarek, Washington University in St. Louis, St. Louis, Missouri, United States Lubetzky, Michelle L., Division of Nephrology and Hypertension, New York, New York, United States Edusei, Emmanuel Y., Weill Cornell Medicine, New York, New York, United States Blosser, Christopher D., University of Washington, Seattle, Washington, United States Singh, Neeraj, LSU Health Sciences Center, Shreve…	Kidney Recipients with Allograft Failure, Transition of Care (KRAFT): Practice Survey	NR	NR	Exclude	wrong outcome
54	Al-Homrany, M. and Alghamdi, S. and Al-Hwiesh, A. and Mousa, D. and Alwakeel, J. and Mitwalli, A. and Alsaad, K. and Alharbi, A. and Kari, J.	Pattern of renal diseases and the need for establishment of renal biopsy registry in Saudi Arabia	NR	Saudi journal of kidney diseases and transplantation : an official publication of the Saudi Center for Organ Transplantation, Saudi Arabia	Exclude	Wrong population
55	Ali, A. A. and Sharif, D. A. and Almukhtar, S. E. and Abd, K. H. and Saleem, Z. S. M. and Hughson, M. D.	Incidence of glomerulonephritis and non-diabetic end-stage renal disease in a developing middle-east region near armed conflict	NR	BMC Nephrology	Exclude	Wrong population
56	Ali, A. A. and Sharif, D. A. and Almukhtar, S. E. and Abd, K. H. and Saleem, Z. S. M. and Hughson, M. D.	Incidence of glomerulonephritis and non-diabetic end-stage renal disease in a developing middle-east region near armed conflict	NR	BMC Nephrology	Exclude	Duplicate
57	Al-Lawati, A. I. and Reich, H. N.	Is there a role for immunosuppression in immunoglobulin A nephropathy?	NR	Nephrology Dialysis Transplantation	Exclude	Study Design
58	Al-Lawati, A. I. and Reich, H. N.	Is there a role for immunosuppression in immunoglobulin A nephropathy?	NR	Nephrology Dialysis Transplantation	Exclude	Duplicate
59	Almasi, A. and Kalantari, S. and Hashemian, A. and Majd, T. M.	Penalized regression versus random forest model in analyzing high dimensional proteomic data: Diagnosis of IgA nephropathy	NR	Shiraz E Medical Journal	Exclude	Study Design
60	Almidani, A. and Jones, G. and Dupont, P. and Banga, N.	The investigation and outcome of living kidney donors with non-visible haematuria: A 6-year single centre experience	NR	Transplant International	Exclude	Study Design
61	Almuti, K. and Rimawi, R. and Spevack, D. and Ostfeld, R. J.	Effects of statins beyond lipid lowering: Potential for clinical benefits	NR	International Journal of Cardiology	Exclude	Study Design
62	ALONSO BETHENCOURT, A*1 , Reguera Carmona, MJ1 , RodrÃ­guez Ãlvarez, C1 , Luis RodrÃ­guez, D1 , Jarque LÃ³pez, A1 , GarcÃ­a GarcÃ­a, P1 , MartÃ­n Izquierdo, EM1 , Siverio Morales, O1 , DomÃ­nguez Pimentel, V1 , Rivero GonzÃ¡lez, A1 , Del Castillo, N1 , Gallego Mora-Esperanza, E1 , MacÃ­a, M1	POS-556 VASCULAR MORBIDITY ASSOCIATED WITH TUNNELIZED CATHETERS FOR HEMODIALYSIS IN THE POST-TRANSPLANT PERIOD	NR	NR	Exclude	wrong outcome
63	Al-Saeed, A.	Hepatitis B infection in renal disease	2009	Bahrain Medical Bulletin	Exclude	Wrong publication type
64	Altaleb, A. and Rajab, S. H.	The type of interstitial inflammatory cell infiltrate and the severity of glomerular injury; an underestimated morphologic correlation	2021	Journal of Nephropathology	Exclude	Study Design
65	Altaleb, A. and Rajab, S. H.	The type of interstitial inflammatory cell infiltrate and the severity of glomerular injury; an underestimated morphologic correlation	2021	Journal of Nephropathology	Exclude	Duplicate
66	Alvarez, R. H. and Kantarjian, H. M. and Cortes, J. E.	Biology of platelet-derived growth factor and its involvement in disease	NR	Mayo Clinic Proceedings	Exclude	Wrong publication type
67	Alwahaibi, N. Y. and Al Issaei, H. K. and Al Dhahli, B. S.	Incidence of pediatric glomerular diseases in Arab world: A systematic review	NR	Saudi journal of kidney diseases and transplantation : an official publication of the Saudi Center for Organ Transplantation, Saudi Arabia	Exclude	Wrong publication type
68	Alwahaibi, N. Y. and Alsidiri, R. M. and Alsinawi, T. A. and Almalki, W. H. and Alsinawi, S. S. and Alriyami, M. A.	Immunoperoxidase and immunofluorescence on formalin-fixed, paraffin-embedded tissue sections versus immunofluorescence on frozen sections in the assessment of renal biopsies	NR	Indian Journal of Nephrology	Exclude	Study Design
69	ALYOUSEF, A*1 , AlSahow, A2 , Alhelal, B3 , AlQallaf, A4 , Abdallah, E3 , Abd Elateef, M1 , Nawar, H2 , Elmahalawy, R4	SAT-379 GLOMERULONEPHRITIS HISTOPATHOLOGICAL PATTERN CHANGE	NR	NR	Exclude	wrong outcome
70	Alyousef, A. and AlSahow, A. and Alhelal, B. and AlQallaf, A. and Abdallah, E. and Abd Elateef, M. and Nawar, H. and Elmahalawy, R.	SAT-379 Glomerulonephritis Histopathological Pattern Change	NR	Kidney International Reports	Exclude	Wrong population
71	Ambruzs, J. M. and Walker, P. D. and Larsen, C. P.	The histopathologic spectrum of kidney biopsies in patients with inflammatory bowel disease	2014	Clinical Journal of the American Society of Nephrology	Exclude	Study Design
72	Amine, K. M. and Gharbi, N. and Ramdani, B. and Mtioui, N. and Elkhayat, S. and Zamd, M. and Medkouri, G. and Be, M.	The histopathologic spectrum of kidney biopsies in human immunodeficiency virus postive patients	NR	Nephrology Dialysis Transplantation	Exclude	Study Design
73	Amore, A. and Cirina, P. and Conti, G. and Brusa, P. and Peruzzi, L. and Coppo, R.	Glycosylation of circulating IgA in patients with IgA nephropathy modulates proliferation and apoptosis of mesangial cells	2001	Journal of the American Society of Nephrology	Exclude	Wrong population
74	Amore, A. and Cirina, P. and Conti, G. and Brusa, P. and Peruzzi, L. and Coppo, R.	Glycosylation of circulating IgA in patients with IgA nephropathy modulates proliferation and apoptosis of mesangial cells	2001	Journal of the American Society of Nephrology	Exclude	Duplicate
75	Amore, A. and Conti, G. and Cirina, P. and Peruzzi, L. and Alpa, M. and Bussolino, F. and Coppo, R.	Aberrantly glycosylated IgA molecules downregulate the synthesis and secretion of vascular endothelial growth factor in human mesangial cells	2000	American journal of kidney diseases : the official journal of the National Kidney Foundation	Exclude	Wrong population
76	Amore, A. and Peruzzi, L. and Balegno, S. and Bertola, L. and Magnetti, F. and Camilla, R. and Conti, G. and Mancuso, D. and Lama, G. and Giani, M.	Advanced oxidation protein products (AOPP) and degalactosylated IgA1 in patients with IgA nephropathy (IgA N): a prospective double blind randomized placebo controlled trial with ACE inhibitors	2006	Pediatric nephrology (berlin, germany)	Exclude	Timeframe
77	Andeen, N. and Alvarado, A. S. and Brodsky, S. and Hinton, A. and Nadasdy, T. and Alpers, C. and Blosser, C. and Najafian, B. and Rovin, B.	Clinical significance of glomerular IgG deposits in IGA nephropathy	NR	Laboratory Investigation	Exclude	Study Design
78	Anders, H. J.	Immune regulation of kidney disease in 2015: Updates on immunosuppression in kidney disease	NR	Nature Reviews Nephrology	Exclude	Wrong outcome
79	Anderson, B. and Correa, G. and Jackson, T. and Ferro, C. and Sharif, A.	Frailty intervention trial in end stage patients on haemodialysis (FITNESS): An overview of study cohort and outcome measures to date	NR	Nephrology Dialysis Transplantation	Exclude	Wrong outcome
80	Anderson, B. and Correa, G. and Jackson, T. and Ferro, C. and Sharif, A.	Frailty intervention trial in end stage patients on haemodialysis (FITNESS): An overview of study cohort and outcome measures to date	NR	Nephrology Dialysis Transplantation	Exclude	Duplicate
81	Andresdottir, M. B. and Hoitsma, A. J. and Assmann, K. J. M. and Wetzels, J. F. M.	Favorable outcome of renal transplantation in patients with IgA nephropathy	2001	Clinical nephrology	Exclude	Study Design
82	Andrievskaya, Maria, Henry Ford Hospital, Detroit, Michigan, United States Khan, Bilal shahzad azam, Henry Ford Hospital, Detroit, Michigan, United States Soman, Sandeep S., Henry Ford Hospital, Detroit, Michigan, United States	Fellow's Nocturnal "Natremic" Dilemma; True, Pseudo, or Both: Implications on Dialysate Sodium	NR	NR	Exclude	wrong outcome
83	Anjana Gopal1 , Noble Gracious	CLINICOPATHOLOGICAL CORRELATION OF APRIL AND BAFF IN IG A NEPHROPATHY- A SINGLE CENTER LONGITUDINAL OBSERVATIONAL STUDY	NR	NR	Exclude	wrong outcome
84	Anjana Gopal1 , Noble Gracious1	CLINICOPATHOLOGICAL CORRELATION OF APRIL AND BAFF IN IG A NEPHROPATHY- A SINGLE CENTER LONGITUDINAL OBSERVATIONAL STUDY	NR	NR	Exclude	wrong outcome
85	Anna Churko1 , Maria Khrabrova2 , Vasiliy Sipovskii2 , Alexei Smirnov2	POLYCLONAL FREE LIGHT CHAINS IN IGA-NEPHROPATHY: CORRELATION WITH CLINICAL AND MORPHOLOGICAL PARAMETERS AND PROGNOSTIC SIGNIFICANCE.	NR	NR	Exclude	wrong outcome
86	Anna Lima1 , Afonso Santos1 , Catarina Br_x0002_ as1 , Rita Manso1 , Pedro Campos1 , Patr_x0002_?cia Carrilho1 , Miriam Karina Soto Rios1	CLINICAL AND PATHOLOGICAL FEATURES OF IGA NEPHROPATHY: A REPORT FROM A SINGLE CENTE	NR	NR	Exclude	wrong outcome
87	Anonymous	IDdb News focus	NR	Current Drug Discovery	Exclude	Study Design
88	Anonymous	Meta-analysis of ACE inhibitor plus ARB combination therapy for proteinuric renal disease	NR	Nature Clinical Practice Nephrology	Exclude	Study Design
89	Anonymous	Calcitriol has a modest antiproteinuric effect in IgA nephropathy	NR	Nature Clinical Practice Nephrology	Exclude	Wrong publication type
90	Anonymous	National Kidney Foundation 2015 Spring Clinical Meetings Abstracts	2015	American Journal of Kidney Diseases. Conference: National Kidney Foundation	Exclude	Wrong publication type
91	Anonymous	15th International Symposium on IgANephropathy	2018	Kidney Diseases. Conference: 15th International Symposium on IgANephropathy IIgANN	Exclude	Study Design
92	Anonymous	32nd Congress of the ESP and 33rd International Congress of the IAP	2020	Virchows Archiv. Conference: 32nd Congress of the ESP and 33rd International Congress of the IAP. Virtual.	Exclude	Study Design
93	Anonymous	In This Issue	NR	Kidney International	Exclude	Wrong publication type
94	Anonymous	Corrigendum to "Zand L, Canetta P, Lafayette R, et al. An open-label pilot study of adrenocorticotrophic hormone in the treatment of IgA nephropathy at high risk of progression." (Kidney International Reports (2020) 5(1) (58-65), (S2468024919315220), (10.1016/j.ekir.2019.10.007))	NR	Kidney International Reports	Exclude	Wrong publication type
95	Anonymous	58th ERA-EDTA Congress	2021	Nephrology Dialysis Transplantation. Conference: 58th ERA EDTA Congress. Virtual.	Exclude	Wrong publication type
96	Anonymous	In this issue	NR	Kidney International	Exclude	Wrong publication type
97	Anonymous	Meta-analysis of ACE inhibitor plus ARB combination therapy for proteinuric renal disease	NR	Nature Clinical Practice Nephrology	Exclude	Duplicate
98	Anonymous	15th International Symposium on IgANephropathy	2018	Kidney Diseases. Conference: 15th International Symposium on IgANephropathy IIgANN	Exclude	Duplicate
99	Antonaci, S. and Polignano, A. and Ottolenghi, A. and Tortorella, C. and Schena, F. P.	Redistribution of natural killer (NK) cell frequency and NK cytotoxic activity in primary IgA nephropathy	1992	Cytobios	Exclude	Wrong population
100	Anusim, Nwabundo, Beaumont hospital, Royal Oak, Michigan, United States Mohiuddin, Naushaba, St.Clair Speciality Physicians, Bloomfield hills, Michigan, United States Jaiyesimi, Ishmael, Beaumont hospital, Royal Oak, Michigan, United States	Prophylactic Dose of Posaconazole Causing Syndrome of Apparent Mineralocorticoid Excess	NR	NR	Exclude	wrong outcome
101	Anusim, Nwabundo, Beaumont Hospital, Royal Oak, Michigan, United States Ezekwudo, Daniel E., Beaumont Hospital, Royal Oak, Michigan, United States Jaiyesimi, Ishmael, Beaumont Hospital, Royal Oak, Michigan, United States	Tumor Lysis Syndrome in a Patient with Chronic Lymphocytic Leukemia	NR	NR	Exclude	wrong outcome
102	Aoyagi, J. and Kanai, T. and Ito, T. and Odaka, J. and Saito, T. and Betsui, H. and Yamagata, T.	The effects of glucocorticoids on bone strength in children with renal diseases	2016	Journal of comprehensive pediatrics	Exclude	Study Design
103	Apel and , T. and Mansoor, M. A. and Furriol, J. and Ushakova, A. and Jonsson, G. and Stangel and , K. W. and Marti, H. P.	Circulating inflammation-related factors are correlated with systemic redox status in IgA nephropathy; a case-control study	NR	Free Radical Biology and Medicine	Exclude	Study Design
104	Apel and , T. and Mansoor, M. A. and Furriol, J. and Ushakova, A. and Jonsson, G. and Stangel and , K. W. and Marti, H. P.	Circulating inflammation-related factors are correlated with systemic redox status in IgA nephropathy; a case-control study	NR	Free Radical Biology and Medicine	Exclude	Duplicate
105	Appel, A. S. and Appel, G. B.	An update on the use of mycophenolate mofetil in lupus nephritis and other primary glomerular diseases	NR	Nature Clinical Practice Nephrology	Exclude	Study Design
106	Appel, G. B. and Radhakrishnan, J. and Ginzler, E. M.	Use of mycophenolate mofetil in autoimmune and renal diseases	NR	Transplantation	Exclude	Wrong population
107	Appel, G. B. and Waldman, M.	The IgA nephropathy treatment dilemma	NR	Kidney International	Exclude	Wrong publication type
108	Appel, G. B. and Waldman, M. and Radhakrishnan, J.	New approaches to the treatment of glomerular diseases	NR	Kidney International	Exclude	Wrong outcome
109	Appel, G. B. and Waldman, M. and Radhakrishnan, J.	New approaches to the treatment of glomerular diseases	NR	Kidney International	Exclude	Duplicate
110	Ariceta, Gema, Hospital Vall d'Hebron, Barcelona, Catalunya, Spain Dixon, Bradley P., University of Colorado School of Medicine, Aurora, Colorado, United States Kim, Seong heon, Pusan National University Children's Hospital, Seoul, Korea (the Republic of) Kapur, Gaurav, Children's Hospital of Michigan, Detroit, Michigan, United States Mauch, Teri Jo, University of Nebraska Medical Center, Omaha, …	Efficacy and Safety of Ravulizumab in Pediatric Patients with Atypical Hemolytic Uremic Syndrome NaÃ¯ve to Complement Inhibitor Treatment: 26- Week and 1-Year Data	NR	NR	Exclude	wrong population
111	Arikan, H. and Koc, M. and Cakalagaoglu, F. and Eren, Z. and Segal, M. S. and Tuglular, S. and Ozener, C. and Akoglu, E.	Tacrolimus rescue therapy in resistant or relapsing cases of primary glomerulonephritis	2008	Journal of Nephrology	Exclude	Wrong population
112	Arjune, S. and Spath, M. R. and Rauen, T. and Mueller, S. and Schermer, B. and Benzing, T. and Burst, V. R. and Grundmann, F. and Mueller, R. U.	Biomarker identification using serum proteomics in patients with autosomal dominant polycystic kidney disease (ADPKD)	2019	Journal of the American Society of Nephrology : JASN	Exclude	Wrong population
113	Arkhipov, Sergey N., Henry Ford Health System, Detroit, Michigan, United States Pavlov, Tengis S., Henry Ford Health System, Detroit, Michigan, United States	ATP Release into Renal Cysts Via Pannexin-1/P2X7 Channels Decreases ENaC Activity	NR	NR	Exclude	wrong population
114	Arkhipov, Sergey N., Henry Ford Health System, Detroit, Michigan, United States Sultanova, Regina F., Medical University of South Carolina, Charleston, South Carolina, United States Ilatovskaya, Daria, Medical University of South Carolina, Charleston, South Carolina, United States Pavlov, Tengis S., Henry Ford Health System, Detroit, Michigan, United States	Probenecid Inhibits Cyst Development in Pkd1RC/RC Mice	NR	NR	Exclude	wrong population
115	Arnol, M. and Naumovic, R. and Dimitrov, E. P. and Racki, S. and Bucsa, C. A. and Covic, A. and Mitic, I. and Vavic, N. and Radovanovic, R. M. V. and Zibar, L. and Bizilj, S. and Erculj, V. and Missoni, T. S. and Stupica, K. T. and Knotek, M.	Immunosuppressive regimens following kidney transplantation in five European countries: The observational RECORD study	NR	Transplantation Reports	Exclude	Study Design
116	Arrti Bhasin, Anna Parackal, Kevin Kim, Amber Molnar, Michael Walsh	SP177 THE SAFETY AND EFFICACY OF GLUCOCORTICOIDS IN IGA NEPHROPATHY: A SYSTEMATIC REVIEW AND META-ANALYSIS	NR	NR	Exclude	wrong publication type
117	Aruga, S. and Horiuchi, T. and Shou, I. and Tashiro, K. and Kurusu, A. and Fukui, M. and Horikoshi, S. and Tomino, Y.	Relationship between renal anemia and prognostic stages of IgA nephropathy	2005	Journal of clinical laboratory analysis	Exclude	Wrong population
118	Asami, T. and Hayakawa, H. and Ohkawa, K. and Uchiyama, M.	Hypercholesterolemia and glomerular diseases in urinary screening of school children	NR	Pediatric Nephrology	Exclude	Study Design
119	Asano, T. and Tatsuma, N. and Yoshida, J. and Ohashi, R. and Ambo, K. and Tsuchiya, M. and Murakami, M. and Yamanaka, N. and Honda, M. and Yamamoto, M.	Association of angiotensin-converting enzyme gene polymorphism and renal pathology in Japanese children with IgA nephropathy	1999	Clinical Nephrology	Exclude	Study Design
120	Ashley Jefferson, J.	Complications of immunosuppression in glomerular disease	NR	Clinical Journal of the American Society of Nephrology	Exclude	Wrong publication type
121	Ashley Jefferson, J.	Complications of immunosuppression in glomerular disease	NR	Clinical Journal of the American Society of Nephrology	Exclude	Duplicate
122	Ashoor, I. and Weaver, D. J. and Kogon, A. and Parekh, R. S. and Vasylyeva, T. L. and Chishti, A. S. and Rheault, M. N. and Sethna, C. B. and O'Shaughnessy, M. M. and Helmuth, M.	Cardiovascular disease risk factors in pediatric glomerular disease: An early analysis of the cure glomerulonephropathy (Curegn) study	NR	Journal of the American Society of Nephrology	Exclude	Study Design
123	Assadi, F. K.	Value of urinary excretion of microalbumin in predicting glomerular lesions in children with isolated microscopic hematuria	NR	Pediatric Nephrology	Exclude	Study Design
124	Assady, S. and Tchirkov, M. and Nasser, R. and Mashiach, T. and Izhak, O. B.	Epidemiology of glomerular diseases in northern israel	NR	Nephrology Dialysis Transplantation	Exclude	Study Design
125	Atari, M. and Baudy, A. and Batuman, V. and Nakkar, T. and Sharshir, M. and Saqqa, O.	Two Case Reports of Idiopathic Nodular Glomerulosclerosis with Liver Cirrhosis	NR	American Journal of Kidney Diseases	Exclude	Study Design
126	Audemard-Verger, A. and Pillebout, E. and Dechartres, A. and Chanal, J. and Amoura, Z. and Le Gouellec, N. and Cacoub, P. and Jourde-Chiche, N. and Urbanski, G. and Augusto, J. F. and et al.	Characteristics and management of IgA vasculitis (henoch-schonlein purpura) in adults: data from the 260 patients included in the IGAVAS survey	2016	Arthritis and rheumatology. Conference: american college of rheumatology/association of rheumatology health professionals annual scientific meeting, ACR/ARHP 2016. United states. Conference start: 20161111. Conference end: 20161116	Exclude	Study Design
127	Audemard-Verger, A. and Pillebout, E. and Dechartres, A. and Chanal, J. and Amoura, Z. and Le Gouellec, N. and Cacoub, P. and Jourde-Chiche, N. and Urbanski, G. and Augusto, J. F. and et al.	Characteristics and management of IgA vasculitis (henoch-schonlein purpura) in adults: data from the 260 patients included in the IGAVAS survey	2016	Arthritis and rheumatology. Conference: american college of rheumatology/association of rheumatology health professionals annual scientific meeting, ACR/ARHP 2016. United states. Conference start: 20161111. Conference end: 20161116	Exclude	Duplicate
128	Audemard-Verger, A. and Terrier, B. and Dechartres, A. and Chanal, J. and Amoura, Z. and Le Gouellec, N. and Cacoub, P. and Jourde-Chiche, N. and Urbanski, G. and Augusto, J. F. and Moulis, G. and Raffray, L. and Deroux, A. and Hummel, A. and Lioger, B. and Catroux, M. and Faguer, S. and Goutte, J. and Martis, N. and Maurier, F. and Riviere, E. and Sanges, S. and Baldolli, A. and Costedoat-Chalum…	Characteristics and Management of IgA Vasculitis (Henoch-Schonlein) in Adults: Data From 260 Patients Included in a French Multicenter Retrospective Survey	NR	Arthritis and Rheumatology	Exclude	Study Design
129	Aupetit, C. and Drouet, M. and Pinaud, E. and Denizot, Y. and Aldigier, J. C. and Bridoux, F. and Cogne, M.	Alleles of the alpha1 immunoglobulin gene 3' enhancer control evolution of IgA nephropathy toward renal failure	2000	Kidney International	Exclude	Study Design
130	Auwardt, R. and Savige, J. A. and Wilson, D.	A comparison of the clinical and laboratory features of thin basement membrane disease (TBMD) and IgA glomerulonephritis (IgA GN)	1999	Clinical Nephrology	Exclude	Study Design
131	Auwardt, R. and Savige, J. A. and Wilson, D.	A comparison of the clinical and laboratory features of thin basement membrane disease (TBMD) and IgA glomerulonephritis (IgA GN)	1999	Clinical Nephrology	Exclude	Duplicate
132	Avasare, R. S. and Rosenstiel, P. E. and Zaky, Z. S. and Tsapepas, D. S. and Appel, G. B. and Markowitz, G. S. and Bomback, A. S. and Canetta, P. A.	Predicting Post-Transplant Recurrence of IgA Nephropathy: The Importance of Crescents	NR	American Journal of Nephrology	Exclude	Study Design
133	Avigan, Zachary, Yale University School of Medicine, New Haven, Connecticut, United States Singh, Nikhil, Yale University School of Medicine, New Haven, Connecticut, United States Kliegel, Judith, Yale University School of Medicine, New Haven, Connecticut, United States Weiss, Marlene, Yale University School of Medicine, New Haven, Connecticut, United States Moeckel, Gilbert W., Yale University S…	Developing an Imaging Mass Cytometry-Based Injury Panel to Define the Pathogenesis of Delayed Graft Function	NR	NR	Exclude	wrong outcome
134	Avram, Z. and Krishnan, E.	Hyperuricaemia - Where nephrology meets rheumatology	NR	Rheumatology	Exclude	Wrong publication type
135	Ayar, Y. and Ersoy, A. and Can, F. E. and Gullulu, M. and Bayrakci, I. and Demirayak, D. and Duger, H. and Ocak, T. and Oruc, A. and Yildiz, A. and Korkut, B. and Sahin, A. B. and Camci, N. Y. and Vuruskan, B.	Primary glomerulonephritis: A single-center retrospective experience	2016	Acta Medica Mediterranea	Exclude	Study Design
136	Ayar, Y. and Ersoy, A. and Can, F. E. and Gullulu, M. and Bayrakci, I. and Demirayak, D. and Duger, H. and Ocak, T. and Oruc, A. and Yildiz, A. and Korkut, B. and Sahin, A. B. and Camci, N. Y. and Vuruskan, B.	Primary glomerulonephritis: A single-center retrospective experience	2016	Acta Medica Mediterranea	Exclude	Duplicate
137	Ayloo, S. and Murphey, M. and Giulianotti, P. and Benedetti, E. and Choudhury, N. and Oberholzer, J.	Robot assisted combined kidney transplantation and sleeve gastrectomy	NR	American Journal of Transplantation	Exclude	Study Design
138	Aytas, Gamze, Bezmialem Vakif Universitesi Tip Fakultesi, Istanbul, Turkey Kazancioglu, Rumeyza, Bezmialem Vakif Universitesi Tip Fakultesi, Istanbul, Turkey Elcioglu, Omer Celal, Bezmialem Vakif Universitesi Tip Fakultesi, Istanbul, Turkey Gursu, Meltem, Bezmialem Vakif Universitesi Tip Fakultesi, Istanbul, Turkey Artan, Serra, Bezmialem Vakif Universitesi Tip Fakultesi, Istanbul, Turkey Yabaci,…	Comparative Evaluation of Orthostatic Hypotension in Patients with Diabetic Nephropathy	NR	NR	Exclude	wrong outcome
139	Azlin, A. and Mollyza, M. Z. and Azmillah, R.	Severe cardiopulmonary complication following an acute infusion reaction to Infliximab	NR	International Journal of Rheumatic Diseases	Exclude	Study Design
140	Azushima, Kengo, Duke-NUS Medical School, Singapore, Singapore Kovalik, Jean-Paul, Duke-NUS Medical School, Singapore, Singapore Ching, Jianhong, Duke-NUS Medical School, Singapore, Singapore Gurley, Susan B., Oregon Health and Science University, Portland, Oregon, United States Coffman, Thomas M., Duke-NUS Medical School, Singapore, Singapore	Impact of Angiotensin Receptor Blockade on Metabolic Profiles in a Mouse Model of Diabetic Nephropathy	NR	NR	Exclude	wrong population
141	Babickova, Janka, Vanderbilt University Medical Center, Nashville, Tennessee, United States Li, Xin, Shanghai Jiao Tong University, Shanghai, China Yang, Haichun, Vanderbilt University Medical Center, Nashville, Tennessee, United States Fogo, Agnes B., Vanderbilt University Medical Center, Nashville, Tennessee, United States	Transcriptomic Profiling Identifies Potential Mediators of Tubular Injury Sensitization of Glomeruli to Subsequent Second Hits	NR	NR	Exclude	wrong population
142	Bach, D. and Mrowka, H. and Schauseil, S. and Grabensee, B.	Renal functional reserve in patients with IgA glomerulopathy	1994	Renal Failure	Exclude	Wrong outcome
143	Baek, C. and Kim, H. and Yang, W. and Huh, W. and Kim, Y. and Yang, J. and Han, D. and Park, S. K.	The outcomes of second transplantation in recurrent IgA nephropathy	2015	American Journal of Transplantation. Conference: 15th American Transplant Congress, ATC	Exclude	Timeframe
144	Baek, C. and Lee, J. and Park, J. and Kim, H. and Kim, Y. and Huh, W. and Yang, J. and Han, D. and Park, S. K.	The clinical differences between first and second kidney transplant in IgA nephropathy: A multicenter retrospective study	NR	American Journal of Transplantation	Exclude	Study Design
145	Baek, C. H. and Kim, H. and Yang, W. S. and Huh, W. S. and Kim, Y. S. and Yang, J. and Han, D. J. and Park, S. K.	The outcomes of second transplantation in recurrent IgA nephropathy	2015	Nephrology dialysis transplantation.	Exclude	Wrong publication type
146	Baek, C. H. and Lee, J. G. and Park, J. H. and Kim, H. and Yang, W. S. and Kim, Y. S. and Huh, W. S. and Yang, J. and Han, D. J. and Park, S. K.	The clinical outcomes of second kidney transplantation in IgA nephropathy: A multicenter retrospective study	2016	Clinical Nephrology	Exclude	Study Design
147	Bagchi, S. and Barwad, A. and Yadav, R. K. and Mahajan, S. and Bhowmik, D. M. and Agarwal, S. K.	Corticosteroid therapy in IgA nephropathy	2018	Journal of the American Society of Nephrology	Exclude	Study Design
148	Bagchi, S. and Barwad, A. and Yadav, R. K. and Mahajan, S. and Bhowmik, D. M. and Agarwal, S. K.	Corticosteroid therapy in IgA nephropathy	2018	Journal of the American Society of Nephrology	Exclude	Duplicate
149	Bagchi, S. and Gopalakrishnan, V. and Srivastava, S. K. and Upadhayay, A. and Singh, G. and Bhowmik, D. and Mahajan, S. and Dinda, A. and Agarwal, S. K.	BK polyomavirus infection after renal transplantation: Surveillance in a resource-challenged setting	NR	Transplant Infectious Disease	Exclude	Study Design
150	Bagchi, S. and Lingaiah, R. and Mani, K. and Barwad, A. and Singh, G. and Balooni, V. and Bhowmik, D. and Agarwal, S. K.	Significance of serum galactose deficient IgA1 as a potential biomarker for IgA nephropathy: A case control study	NR	PLoS ONE	Exclude	Study Design
151	Bagchi, S. and Singh, G. and Yadav, R. and Kalaivani, M. and Mahajan, S. and Bhowmik, D. and Dinda, A. and Agarwal, S. K.	Clinical and histopathologic profile of patients with primary IgA nephropathy seen in a tertiary hospital in India	NR	Renal Failure	Exclude	Study Design
152	Bagheri, N. and Chintalacharuvu, S. and Emancipator, S.	Proinflammatory cytokines regulate Fc alphaR expression by human mesangial cells in vitro	1997	Clinical and experimental immunology	Exclude	Wrong population
153	Bagheri, N. and Chintalacharuvu, S. and Emancipator, S.	Proinflammatory cytokines regulate Fc alphaR expression by human mesangial cells in vitro	1997	Clinical and experimental immunology	Exclude	Duplicate
154	Bai, Y. and Du, Y. and Yuan, X. and Yuan, N. and Pu, J. and Zhang, Q.	Regulation of Chrysophanol-mediated TLR4/NF-ÎºB Pathway on Renal Injury and Immune Response in IgA Nephropathy Rats	2019	Sichuan da xue xue bao. Yi xue ban = Journal of Sichuan University. Medical science edition	Exclude	Wrong population
155	Bakan, A. and Oral, A. and Elcioglu, O. C. and Takir, M. and Kostek, O. and Ozkok, A. and Basci, S. and Sumnu, A. and Ozturk, S. and Sipahioglu, M. and et al.	Hyperuricemia is associated with progression of IgA nephropathy	2015	International urology and nephrology	Exclude	Study Design
156	Bakris, George L., University of Chicago Medicine, Chicago, Illinois, United States Agarwal, Rajiv, Richard L. Roudebush VA Medical Center and Indiana University, Indianapolis, Indiana, United States Anker, Stefan D., German Centre for Cardiovascular Research Partner Site Berlin, CharitÃ© UniversitÃ¤tsmedizin, Berlin, Germany Pitt, Bertram, University of Michigan School of Medicine, Ann Arbor, Mi…	Effect of Finerenone on CKD Outcomes in Type 2 Diabetes	NR	NR	Exclude	wrong outcome
157	Balderes, Olivia, Columbia University, New York, New York, United States Kiryluk, Krzysztof, Columbia University, New York, New York, United States Smoyer, William E., Nationwide Children's Hospital, Columbus, Ohio, United States Nelson, Raoul D., University of Utah, Salt Lake City, Utah, United States Gharavi, Ali G., Columbia University, New York, New York, United States Wenderfer, Scott E., Ba…	GIGA-Kids: Genomics of IgA-Related Diseases in Kids	NR	NR	Exclude	wrong outcome
158	Baldini, C. and Deel Sedie, A. and Bombardieri, S.	From clinical trials to the bedside: How can we treat patients with rheumatoid arthritis and concurrent morbidities who are generally excluded from randomised controlled clinical trials?	NR	Clinical and Experimental Rheumatology	Exclude	Wrong publication type
159	Ballanti, E. and Chimenti, M. S. and Perricone, R.	Small-medium vessel vasculitides: Is the complement system a potential forgotten target?	NR	Israel Medical Association Journal	Exclude	Study Design
160	Ballardie, F. W.	Quantitative appraisal of treatment options for IgA nephropathy	NR	Journal of the American Society of Nephrology	Exclude	Wrong publication type
161	Ballardie, F. W. and Roberts, I. S.	A controlled prospective trial of prednisolone and cytotoxics in progressive IgA nephropathy	1996	Nephrology dialysis transplantation	Exclude	Timeframe
162	Ballardie, F. W. and Roberts, I. S. D.	Controlled prospective trial of prednisolone and cytotoxics in progressive IgA nephropathy	2002	Journal of the American Society of Nephrology : JASN	Exclude	Timeframe
163	Ballardie, F. W. and Roberts, I. S. D.	Controlled prospective trial of prednisolone and cytotoxics in progressive IgA nephropathy	2002	Journal of the American Society of Nephrology : JASN	Exclude	Duplicate
164	Ballet, C. and Roussey-Kesler, G. and Aubin, J. T. and Brouard, S. and Giral, M. and Miqueu, P. and Louis, S. and Van Der Werf, S. and Soulillou, J. P.	Humoral and cellular responses to influenza vaccination in human recipients naturally tolerant to a kidney allograft	NR	American Journal of Transplantation	Exclude	Study Design
165	Balogun, R. A. and Abdel-Rahman, E. M.	Therapeutic plasma exchange and renal related vasculitis: Therapeutic apheresis academy 2010	2011	Journal of Clinical Apheresis	Exclude	Study Design
166	BalslÃ¸ov, J. and Brun, C. and Halberg, P. and Jensen, K. and JÃ¸orgensen, F. and Jrgensen, H. and Larsen, M. and Larsen, S. and Lorenzen, I. and Thomsen, A.	Cytostatic treatment of glomerular diseases. III. A double-blind cross-over study of the effect of cyclophosphamide report from a copenhagen study group of renal diseases	1976	Acta medica Scandinavica	Exclude	Timeframe
167	Bambauer, R. and Arnold, A.	Plasmapheresis with a substitution solution of human serum protein (5%) versus plasmapheresis with a substitution solution of human albumin (5%) in patients suffering from autoimmune diseases	1999	Artificial organs	Exclude	Study Design
168	Banerjee, Tanushree, University of California San Francisco, San Francisco, California, United States Carrero, Juan Jesus, Karolinska Institutet, Stockholm, Sweden McCulloch, Charles E., University of California San Francisco, San Francisco, California, United States Burrows, Nilka Rios, Centers for Disease Control and Prevention, Atlanta, Georgia, United States Siegel, Karen R., CDC, Atlanta, Ge…	Fewer Daily Fruit and Vegetable (FV) intake in Adults with CKD May Increase the Risk of ESRD	NR	NR	Exclude	wrong population
169	Bang, B. K. and Yang, C. W. and Kim, Y. S. and Chang, Y. S. and Yoon, Y. S.	Effect of combination therapy of captopril and dipyridamole on proteinuria in patients with IgA nephropathy	1994	Journal of the american society of nephrology : JASN	Exclude	Timeframe
170	Bang, B. K. and Yang, C. W. and Kim, Y. S. and Chang, Y. S. and Yoon, Y. S.	Effect of combination therapy of captopril and dipyridamole on proteinuria in patients with IgA nephropathy	1994	Journal of the american society of nephrology : JASN	Exclude	Duplicate
171	Bang, K. and Chin, H. and Chae, D. and Joo, K. and Kim, Y. and Kim, S. and Ju, K. and Kim, H. and Ahn, C. and Oh, K.	Anti-proteinuric effect of sulodexide in immunoglobulin a nephropathy	2011	Yonsei medical journal	Exclude	Timeframe
172	Bank, J. and Ben-David, A. and Doolman, R. and Sela, B. A. and Bank, I.	Detection of alpha1 integrin in urine of patients with immunoglobulin A nephropathy	2008	Journal of investigative medicine	Exclude	Study Design
173	Bannister, K. M. and Weaver, A. and Clarkson, A. R. and Woodroffe, A. J.	Effect of angiotensin-converting enzyme and calcium channel inhibition on progression of IgA nephropathy	1995	Contributions to nephrology	Exclude	Timeframe
174	Bannister, K. M. and Weaver, A. and Clarkson, A. R. and Woodroffe, A. J.	Effect of angiotensin-converting enzyme and calcium channel inhibition on progression of IgA nephropathy	1995	Contributions to nephrology	Exclude	Duplicate
175	Bannister, K. M. and Weaver, A. and Woodroffe, A. J. and Clarkson, A. R.	Effect of nifedipine and enalapril on the progression of IgA glomerulonephritis (IgA GN)	1997	Nephrology (carlton, vic.)	Exclude	Timeframe
176	Bansal, S. B.	Minimal change disease	NR	Clinical Queries: Nephrology	Exclude	Wrong publication type
177	Bansal, Shweta, University of Texas Health at San Antonio, San Antonio, Texas, United States Munoz, Kristina Marie, Central Michigan University College of Medicine, Mount Pleasant, Michigan, United States Brune, Sonja D., UT Health San Antonio, San Antonio, Texas, United States Prasad, Anand, UT Health San Antonio, San Antonio, Texas, United States Velagapudi, Chakradhar, University of Texas Heal…	Predictors to Identify Diuretic Resistance Early in Acute Decompensated Heart Failure (ADHF)	NR	NR	Exclude	wrong population
178	Bansal, Shweta, University of Texas Health at San Antonio, San Antonio, Texas, United States Munoz, Kristina Marie, Central Michigan University College of Medicine, Mount Pleasant, Michigan, United States Velagapudi, Chakradhar, University of Texas Health Science Center at San Antonio, San Antonio, Texas, United States	Patient- and Societal-Level Factors Associated with Acute Decompensated Heart Failure (ADHF) Admission	NR	NR	Exclude	wrong outcome
179	Bantis, C. and Heering, P. and Kouri, N. M. and Siekierka-Harreis, M. and Stangou, M. and Schw and t, C. and Efstratiadis, G. and Rump, L. C. and Ivens, K.	Influence of a functional polymorphism of aldosterone synthase gene on chronic glomerulonephritis: A clinicopathologic study	NR	Nephrology Dialysis Transplantation	Exclude	Study Design
180	Bantis, C. and Heering, P. and Kouri, N. M. and Siekierka-Harreis, M. and Stangou, M. and Schw and t, C. and Efstratiadis, G. and Rump, L. C. and Ivens, K.	Influence of a functional polymorphism of aldosterone synthase gene on chronic glomerulonephritis: A clinicopathologic study	NR	Nephrology Dialysis Transplantation	Exclude	Duplicate
181	Bantis, C. and Heering, P. and Stangou, M. and Siekierka-Harreis, M. and Schw and t, C. and Alexopoulos, E. and Memmos, D. and Rump, L. C. and Ivens, K.	Impact of the functional C-344T polymorphism of aldosterone synthase (CYP11B2) gene on primary glomerulonephritis	NR	NDT Plus	Exclude	Study Design
182	Bantis, C. and Heering, P. J. and Aker, S. and Klein-Vehne, N. and Grabensee, B. and Ivens, K.	Association of interleukin-10 gene G-1082A polymorphism with the progression of primary glomerulonephritis	NR	Kidney International	Exclude	Study Design
183	Bantis, C. and Heering, P. J. and Siekierka-Harreis, M. and Kouri, N. M. and Schw and t, C. and Rump, L. C. and Ivens, K.	Impact of aldosterone synthase gene C-344T polymorphism on IgA nephropathy	NR	Renal Failure	Exclude	Study Design
184	Bao, H. and Hu, S. and Qin, W. and Liu, Z.	Change of mir-374b level in peripheral B lymphocytes of patients with IgA nephropathy and its clinical significance	NR	Nephrology Dialysis Transplantation	Exclude	Study Design
185	Baragetti, I. and Ferrario, F. and Alberici, F. and Amendola, A. and Luise, M. C. and Sarcina, C. and Sorrentino, A. S. and Rollino, C. and Giannese, D. and Mancini, E. and et al.	Safety of steroid therapy in IgA nephropathy: the clinical experience of 48 nephrology units in Italy	2020	Nephrology dialysis transplantation	Exclude	Study Design
186	Barbara Moszczuk, Natalia Krata, Tomasz Pil?ys, Damian Garbicz, Micha? Marcinkowski, Bartosz Foroncewicz, Rados?aw Zago?d?on, Dominik Cysewski, Leszek P?czek, Krzysztof Mucha	SP282 URINARY PROTEOMIC MARKERS OF IGA NEPHROPATHY, LUPUS NEPHRITIS AND MEMBRANOUS NEPHROPATHY	NR	NR	Exclude	wrong outcome
187	Barbour, S. and Beaulieu, M. and Gill, J. and Djurdjev, O. and Reich, H. and Levin, A.	An overview of the British Columbia Glomerulonephritis network and registry: Integrating knowledge generation and translation within a single framework	2013	BMC Nephrology	Exclude	Study Design
188	Barbour, S. and Canney, M. and Coppo, R. and Zhang, H. and Suzuki, Y. and Induruwage, D. and Reich, H. N. and Cattran, D. C.	The clinical utility of immunosuppression treatment decisions based on personalized risk assessment from the international IgA nephropathy prediction tool	2019	Journal of the American Society of Nephrology	Exclude	Wrong outcome
189	Barbour, S. and Coppo, R. and Suzuki, Y. and Liu, Z. H. and Espino-Hern and ez, G. and Reich, H. N. and Cattran, D. C.	The derivation and validation of an international multi-ethnic risk prediction model in IGA nephropathy	NR	Journal of the American Society of Nephrology	Exclude	Study Design
190	Barbour, S. and Coppo, R. and Suzuki, Y. and Liu, Z. H. and Espino-Hern and ez, G. and Reich, H. N. and Cattran, D. C.	The derivation and validation of an international multi-ethnic risk prediction model in IGA nephropathy	NR	Journal of the American Society of Nephrology	Exclude	Duplicate
191	Barbour, S. and Feehally, J.	An update on the treatment of IgA nephropathy	NR	Current Opinion in Nephrology and Hypertension	Exclude	Study Design
192	Barbour, S. and Reich, H.	An update on predicting renal progression in IgA nephropathy	NR	Current Opinion in Nephrology and Hypertension	Exclude	Study Design
193	Barbour, S. J. and Canney, M. and Coppo, R. and Zhang, H. and Liu, Z. H. and Suzuki, Y. and Matsuzaki, K. and Katafuchi, R. and Induruwage, D. and Er, L. and Reich, H. N. and Feehally, J. and Cattran, D. C. and Russo, M. L. and Troyanov, S. and Cook, H. T. and Roberts, I. and Tesar, V. and Maixnerova, D. and Lundberg, S. and Gesualdo, L. and Emma, F. and Fuiano, L. and Beltrame, G. and Rollino, C…	Improving treatment decisions using personalized risk assessment from the International IgA Nephropathy Prediction Tool	NR	Kidney International	Exclude	Study Design
194	Barbour, S. J. and Cattran, D. C. and Espino-Hern and ez, G. and Hladunewich, M. A. and Reich, H. N.	Identifying the ideal metric of proteinuria as a predictor of renal outcome in idiopathic glomerulonephritis	NR	Kidney International	Exclude	Study Design
195	Barbour, S. J. and Cattran, D. C. and Espino-Hern and ez, G. and Hladunewich, M. A. and Reich, H. N.	Identifying the ideal metric of proteinuria as a predictor of renal outcome in idiopathic glomerulonephritis	NR	Kidney International	Exclude	Duplicate
196	Barbour, S. J. and Coppo, R. and Zhang, H. and Liu, Z. H. and Suzuki, Y. and Matsuzaki, K. and Katafuchi, R. and Er, L. and Espino-Hern and ez, G. and Kim, S. J. and Reich, H. N. and Feehally, J. and Cattran, D. C.	Evaluating a New International Risk-Prediction Tool in IgA Nephropathy	2019	JAMA Internal Medicine	Exclude	Study Design
197	Barra, Ana Beatriz Lesqueves, Fresenius Medical Care, Rio de Janeiro, Brazil Silva, Ana Paula Roque da, Fresenius Medical Care, Rio de Janeiro, Brazil Vasconcelos, Marcos Sandro Fernandes de, Fresenius Medical Care, Rio de Janeiro, Brazil Ruzany, Frederico, Fresenius Medical Care, Rio de Janeiro, Brazil Guinsburg, Adrian M., Fresenius Medical Care, Rio de Janeiro, Brazil Pecoits-Filho, Roberto, A…	Factors Associated with Achievement of a High Convective Volume Target on Post-Dilution Online Hemodiafiltration (HDF)	NR	NR	Exclude	wrong outcome
198	Barratt, J. and Feehally, J.	IgA nephropathy	2005	Journal of the American Society of Nephrology	Exclude	Wrong publication type
199	Barratt, J. and Feehally, J.	Treatment of IgA nephropathy	NR	Kidney International	Exclude	Study Design
200	Barratt, J. and Greer, M. R. and Pawluczyk, I. Z. A. and Allen, A. C. and Bailey, E. M. and Buck, K. S. and Feehally, J.	Identification of a novel Fcalpha receptor expressed by human mesangial cells	2000	Kidney International	Exclude	Wrong population
201	Barratt, J. and Kristensen, J. and Stone, A. M.	The nefigard trial: the effect of nefeconÂ® (budesonide) in patients with primary IgA nephropathy at risk of developing esrd	2020	Journal of the American Society of Nephrology : JASN	Exclude	Wrong outcome
202	Barratt, J. and Lafayette, R.	MASP-2 inhibition as a potential strategy for the management of IgA nephropathy	NR	Drugs of the Future	Exclude	Wrong publication type
203	Barratt, J. and Mathur, M. and Suzuki, Y. and Engler, F. and Yarbrough, J. and Sloan, S. and Oldach, D.	Impact of VIS649, an APRIL-neutralizing IGG2 monoclonal antibody, on tetanus-and diphtheriatoxoid vaccination-elicited immune responses in healthy volunteers: Phase 1, randomized, doubleblind, placebo-controlled study	NR	Nephrology Dialysis Transplantation	Exclude	Wrong population
204	Barratt, J. and Mathur, M. and Suzuki, Y. and Engler, F. and Yarbrough, J. and Sloan, S. and Oldach, D.	Impact of VIS649, an APRIL-neutralizing IGG2 monoclonal antibody, on tetanus-and diphtheriatoxoid vaccination-elicited immune responses in healthy volunteers: Phase 1, randomized, doubleblind, placebo-controlled study	NR	Nephrology Dialysis Transplantation	Exclude	Duplicate
205	Barratt, J. and Tang, S. C. W.	Treatment of IgA Nephropathy: Evolution Over Half a Century	NR	Seminars in Nephrology	Exclude	Wrong outcome
206	Barratt, Jonathan, Mayer IgA Nephropathy Laboratory, University of Leicester, UK, Leicester, United Kingdom Kristensen, Jens, Calliditas Therapeutics AB, Stockholm, Sweden Stone, Andrew M., Calliditas Therapeutics AB, Stockholm, Sweden	The NefIgArd trial: The Effect of NefeconÂ® (Budesonide) in Patients with Primary IgA Nephropathy at Risk of Developing ESRD	NR	NR	Exclude	wrong outcome
207	Barratt, Jonathan, University of Leicester, Leicester, Leicestershire, United Kingdom Andric, Branislav, Health Center Krusevac, KruÅ¡evac, Serbia Tataradze, Avtandil, National Center of Urology, Tbilisi, Tbilisi , Georgia Schoemig, Michael, Center of Dialysis and Nephrology, Heilbronn and Neckarsulm, Germany Reusch, Michael, Astellas Pharma Europe B.V., Leiden, Netherlands Valluri, Udaya, Astell…	Roxadustat for the Treatment of Anemia in CKD Patients Not on Dialysis (NDD): A Phase 3, Randomized, Open-Label, Active-Controlled Study	NR	NR	Exclude	wrong population
208	Barratt, Jonathan, University of Leicester, Leicester, Leicestershire, United Kingdom Tumlin, James A., Emory University School of Medicine, Atlanta, Georgia, United States Suzuki, Yusuke, Juntendo University, Tokyo, Japan Kao, Amy, EMD Serono Research Institute, Inc. (a business of Merck KGaA, Darmstadt, Germany), Billerica, Massachusetts, United States Aydemir, Aida, EMD Serono Research Institu…	24-Week Interim Analysis of a Randomized, Double-Blind, PlaceboControlled Phase 2 Study of Atacicept in Patients with IgA Nephropathy and Persistent Proteinuria	NR	NR	Exclude	wrong outcome
209	Barros Silva, G. E. and Costa, R. S. and Ravinal, R. C. and Silva, J. S. E. and Dantas, M. and Coimbra, T. M.	Evaluation of erythrocyte dysmorphism by light microscopy with lowering of the condenser lens: A simple and efficient method	NR	Nephrology	Exclude	Study Design
210	Barsoum, R. S. and Sersawy, G. and Haddad, S. and Hashem, M. B. and Kamel, M. and Wassef, N. and Francis, M. and Ghonaimy, E. and Soliman, M. and Khashab, O. and Abouzeid, M. and Radwan, M. and Hassaballa, A.	Hepatic macrophage function in schistosomal glomerulopathy	1988	Nephrology Dialysis Transplantation	Exclude	Study Design
211	Barwinska, Daria, Indiana University, Indianapolis, Indiana, United States Cheng, Yinghua, Indiana University School of Medicine, Indianapolis, Indiana, United States Melo ferreira, Ricardo, Indiana University, Indianapolis, Indiana, United States Ferkowicz, Michael J., Indiana University, Indianapolis, Indiana, United States Winfree, Seth, Indiana University School of Medicine, Indianapolis, Ind…	Regional Transcriptomic Profiling of the Human Kidney Uncovers Major Signature Shifts in the Interstitium During Diabetes	NR	NR	Exclude	wrong outcome
212	Bauvois, B. and Mothu, N. and Nguyen, J. and Nguyen-Khoa, T. and Noel, L. H. and Jungers, P.	Specific changes in plasma concentrations of matrix metalloproteinase-2 and -9, TIMP-1 and TGF-beta1 in patients with distinct types of primary glomerulonephritis	NR	Nephrology Dialysis Transplantation	Exclude	Wrong outcome
213	Bayrakci, U. S. and Baskin, E. and Ozen, S.	Treatment of Henoch-Schnlein purpura: What evidence do we have?	NR	International Journal of Clinical Rheumatology	Exclude	Wrong outcome
214	Bayrakci, U. S. and Baskin, E. and Ozen, S.	Treatment of Henoch-Schnlein purpura: What evidence do we have?	NR	International Journal of Clinical Rheumatology	Exclude	Duplicate
215	Bayry, J. and Negi, V. S. and Kaveri, S. V.	Intravenous immunoglobulin therapy in rheumatic diseases	NR	Nature Reviews Rheumatology	Exclude	Wrong outcome
216	Bays, H. E. and Tighe, A. P. and Sadovsky, R. and Davidson, M. H.	Prescription omega-3 fatty acids and their lipid effects: Physiologic mechanisms of action and clinical implications	NR	Expert Review of Cardiovascular Therapy	Exclude	Wrong outcome
217	Bazerbachi, F. and Leise, M. D. and Watt, K. D. and Murad, M. H. and Prokop, L. J. and Haffar, S.	Systematic review of mixed cryoglobulinemia associated with hepatitis E virus infection: Association or causation?	NR	Gastroenterology Report	Exclude	Wrong population
218	Bazerbachi, F. and Leise, M. D. and Watt, K. D. and Murad, M. H. and Prokop, L. J. and Haffar, S.	Systematic review of mixed cryoglobulinemia associated with hepatitis E virus infection: Association or causation?	NR	Gastroenterology Report	Exclude	Duplicate
219	Bazzi, C. and Rizza, V. and Casellato, D. and Stivali, G. and Rachele, G. and Napodano, P. and Olivieri, G. and Gallieni, M. and D'Amico, G.	Validation of some pathophysiological mechanisms of the CKD progression theory and outcome prediction in IgA nephropathy	NR	Journal of Nephrology	Exclude	Wrong outcome
220	Bazzi, C. and Rizza, V. and Olivieri, G. and Casellato, D. and D'Amico, G.	Tubular reabsorption of high, middle and low molecular weight proteins according to the tubulo-interstitial damage marker N-acetyl-beta-d-glucosaminidase in glomerulonephritis	NR	Journal of Nephrology	Exclude	Study Design
221	Beamish, Jeffrey A., University of Michigan, Ann Arbor, Michigan, United States Cleveland, David S., University of Michigan, Ann Arbor, Michigan, United States Nimmagadda, Likitha, University of Michigan, Ann Arbor, Michigan, United States Putnam, Andrew J., University of Michigan, Ann Arbor, Michigan, United States	Modeling the Renal Epithelial-Microvascular Niche with Perfusable, PericyteLined Capillary Networks In Vitro	NR	NR	Exclude	wrong outcome
222	Beck Jr, L. H. and Salant, D. J.	Glomerular and Tubulointerstitial Diseases	NR	Primary Care - Clinics in Office Practice	Exclude	Study Design
223	Beck Jr, L. H. and Salant, D. J.	Glomerular and Tubulointerstitial Diseases	NR	Primary Care - Clinics in Office Practice	Exclude	Duplicate
224	Beck, L. and Bomback, A. S. and Choi, M. J. and Holzman, L. B. and Langford, C. and Mariani, L. H. and Somers, M. J. and Trachtman, H. and Waldman, M.	KDOQI US commentary on the 2012 KDIGO clinical practice guideline for glomerulonephritis	NR	American Journal of Kidney Diseases	Exclude	Study Design
225	Becker, K. and Brooks, J. and Mitro, G. and Rees, M. and Ortiz, J.	Alemtuzumab induction and steroid minimization in iga nephropathy: A matched-cohort analysis	NR	Experimental and Clinical Transplantation	Exclude	Study Design
226	Beckwith, H. and Medjeral-Thomas, N. and Galliford, J. and Griffith, M. and Levy, J. and Lightstone, L. and Palmer, A. and Roufosse, C. and Pusey, C. and Cook, H. T. and Cairns, T.	Mycophenolate mofetil therapy in immunoglobulin A nephropathy: Histological changes after treatment	NR	Nephrology Dialysis Transplantation	Exclude	Study Design
227	Beier, U. H. and Green, C. and Meyers, K. E.	Caring for adolescent renal patients	NR	Kidney International	Exclude	Study Design
228	Bellisola, G. and Guidi, G. C. and Cinque, G. and Galassini, S. and Liu, N. Q. and Moschini, G. and Rugiu, C. and Lupo, A.	Selenium status and plasma glutathione peroxidase in patients with IgA nephropathy	1996	Journal of Trace Elements in Medicine and Biology	Exclude	Study Design
229	Bellomo, Tiffany Rose, University of Michigan, Ann Arbor, Michigan, United States Hartman, John R., University of Michigan, Ann Arbor, Michigan, United States Hladunewich, Michelle A., University of Toronto, Toronto, Ontario, Canada O'Shaughnessy, Michelle M., Stanford University, Palo Alto, California, United States Oliverio, Andrea L., University of Michigan, Ann Arbor, Michigan, United States …	Association Between Kidney Tissue Estrogen Gene Signature and Nephrotic Syndrome Remission	NR	NR	Exclude	wrong outcome
230	Bellur, S. S. and Lepeytre, F. and Vorobyeva, O. and Troyanov, S. and Cook, H. T. and Roberts, I. S. D.	Clinical value of subclassification of focal segmental glomerulosclerosis in IgA nephropathy	NR	Journal of Pathology	Exclude	Study Design
231	Bellur, S. S. and Lepeytre, F. and Vorobyeva, O. and Troyanov, S. and Cook, H. T. and Roberts, I. S. D. and Alpers, C. E. and Amore, A. and Barratt, J. and Berthoux, F. and Bonsib, S. and Bruijn, J. A. and Cattran, D. C. and Coppo, R. and D'Agati, V. and D'Amico, G. and Emancipator, S. and Emma, F. and Feehally, J. and Ferrario, F. and Fervenza, F. C. and Florquin, S. and Fogo, A. and Geddes, C. …	Evidence from the Oxford Classification cohort supports the clinical value of subclassification of focal segmental glomerulosclerosis in IgA nephropathy	NR	Kidney International	Exclude	Study Design
232	Bellur, S. S. and Roberts, I. S. D. and Troyanov, S. and Royal, V. and Cook, H. T. and Cattran, D. and Terroba, Y. A. and Asunis, A. M. and Bajema, I. and Bertoni, E. and Bruijn, J. A. and Cannata-Ortiz, P. and Casartelli, D. and Di Palma, A. M. and Fortunato, M. and Furci, L. and Gakiopoulou, H. and Ljubanovic, D. G. and Giannakakis, K. and Goma, M. and Grone, H. J. and Gutierrez, E. and Haider,…	Reproducibility of the Oxford classification of immunoglobulin A nephropathy, impact of biopsy scoring on treatment allocation and clinical relevance of disagreements: Evidence from the VALidation of IGA study cohort	NR	Nephrology Dialysis Transplantation	Exclude	Study Design
233	Bellur, S. S. and Roberts, I. S. D. and Troyanov, S. and Royal, V. and Cook, H. T. and Cattran, D. and Terroba, Y. A. and Asunis, A. M. and Bajema, I. and Bertoni, E. and Bruijn, J. A. and Cannata-Ortiz, P. and Casartelli, D. and Di Palma, A. M. and Fortunato, M. and Furci, L. and Gakiopoulou, H. and Ljubanovic, D. G. and Giannakakis, K. and Goma, M. and Grone, H. J. and Gutierrez, E. and Haider,…	Reproducibility of the Oxford classification of immunoglobulin A nephropathy, impact of biopsy scoring on treatment allocation and clinical relevance of disagreements: Evidence from the VALidation of IGA study cohort	NR	Nephrology Dialysis Transplantation	Exclude	Duplicate
234	Belur nagaraj, Sunil, University of Groningen, Groningen, Netherlands Pena, Michelle, University of Groningen, Groningen, Netherlands Hamidi, Habib, University of Michigan, Ann Arbor, Michigan, United States Ju, Wenjun, University of Michigan, Ann Arbor, Michigan, United States L Heerspink, Hiddo Jan, University of Groningen, Groningen, Netherlands	A Novel Deep Learning Model Outperforms Cox Regression Model to Predict Renal and Cardiovascular Risk in Patients with Diabetic Kidney Disease	NR	NR	Exclude	wrong outcome
235	BEN MAHMOUD, N1 , Ben Salem, M*1 , Hamouda, M1 , Ben Salah, M1 , Handous, I1 , Letaief, A1 , Aloui, S1 , Skhiri, H	POS-131 IMMUNOGLOBULIN A NEPHROPATHY AND ANCA ANTIBODIES : RARE AND SEVERE ASSOCIATION	NR	NR	Exclude	wrong outcome
236	Benardeau, Agnes M., Bayer AG, Leverkusen, Nordrhein-Westfalen, Germany Stasch, Johannes-Peter, Bayer AG, Leverkusen, Nordrhein-Westfalen, Germany Hahn, Michael G., Bayer AG, Leverkusen, Nordrhein-Westfalen, Germany Meyer, Jutta, Bayer AG, Leverkusen, Nordrhein-Westfalen, Germany Kraehling, Jan R., Bayer AG, Leverkusen, Nordrhein-Westfalen, Germany Eitner, Frank, Bayer AG, Leverkusen, Nordrhein-W…	The Novel Soluble Guanylyl Cyclase (sGC) Activator Runcaciguat Attenuates Hypertensive Cardiorenal Rat Diseases	NR	NR	Exclude	wrong population
237	Bene, M. C. and De Korwin, J. D. and De Ligny, B. H. and Aymard, B. and Kessler, M. and Faure, G. C.	IgA nephropathy and alcoholic liver cirrhosis. A prospective necropsy study	1988	American Journal of Clinical Pathology	Exclude	Study Design
238	Bene, M. C. and Hurault De Ligny, B. and Kessler, M. and Faure, G. C.	Confirmation of tonsillar anomalies in IgA nephropathy: A multicenter study	1991	Nephron	Exclude	Study Design
239	Benedetti, Valentina, Istituto di Ricerche Farmacologiche Mario Negri IRCCS, Bergamo, Italy Lavecchia, Angelo Michele, Istituto di Ricerche Farmacologiche Mario Negri IRCCS, Bergamo, Italy Locatelli, Monica, Istituto di Ricerche Farmacologiche Mario Negri IRCCS, Bergamo, Italy Corna, Daniela, Istituto di Ricerche Farmacologiche Mario Negri IRCCS, Bergamo, Italy Todeschini, Marta, Istituto di Rice…	A New Perspective on the Pathogenesis of Diabetic Nephropathy: Changes in Thyroid Hormone Signaling Trigger Diabetes-Induced Podocyte Pathology	NR	NR	Exclude	wrong population
240	Benigni, A. and Buelli, S. and Kohan, D. E.	Endothelin-targeted new treatments for proteinuric and inflammatory glomerular diseases: focus on the added value to anti-renin-angiotensin system inhibition	NR	Pediatric Nephrology	Exclude	Wrong outcome
241	Benz, K. and Ferrazzi, F. and Galiano, M. and Sauerstein, K. and Vonbrunn, E. and Daniel, C. and Buttner-Herold, M. and Amann, K.	Relevance of glomerular c4d deposition in pediatric patients with henoch-schÃ¶nlein purpura compared to IgA nephritis	2021	Journal of nephropathology	Exclude	Study Design
242	Benz, K. and Ferrazzi, F. and Galiano, M. and Sauerstein, K. and Vonbrunn, E. and Daniel, C. and Buttner-Herold, M. and Amann, K.	Relevance of glomerular c4d deposition in pediatric patients with henoch-schÃ¶nlein purpura compared to IgA nephritis	2021	Journal of nephropathology	Exclude	Duplicate
243	Berall, Laura E., University of Toronto, Toronto, Ontario, Canada Arruda, Isabel, Sunnybrook Health Sciences Centre, Toronto, Ontario, Canada Yuan, Morgan, McMaster University, Hamilton, Ontario, Canada Hui, Dini, Sunnybrook Health Sciences Centre, University of Toronto, Toronto, Ontario, Canada Melamed, Nir, Sunnybrook Health Sciences Center, Toronto, Ontario, Canada Hladunewich, Michelle A., Un…	Characterizing Fetal Outcomes in Women with Biopsy-Proven Primary Glomerular Disease	NR	NR	Exclude	wrong population
244	Berasi, Stephen, Pfizer Inc, Cambridge, Massachusetts, United States Buhlmann, Janet E., Pfizer Inc, Cambridge, Massachusetts, United States Shamashkin, Michael, Pfizer Inc, Cambridge, Massachusetts, United States Russo, Matthew V., Pfizer Inc, Cambridge, Massachusetts, United States Yang, Hongying, Pfizer Inc, Cambridge, Massachusetts, United States Knowlton, Kelly M., Pfizer Inc, Cambridge, Mas…	A ROBO2 Fusion Protein (PF-06730512) Traps SLIT Ligands and Therapeutically Ameliorates Podocyte Injury	NR	NR	Exclude	wrong population
245	Berg, A. L. and Nilsson-Ehle, P.	ACTH lowers serum lipids in steroid-treated hyperlipemic patients with kidney disease	1996	Kidney International	Exclude	Study Design
246	Berger, S. and Sommerer, C. and Bakr, M. and Soo Kim, M. and Danguilan, R. and De Fijter, J. and Henry, M. and Luo, W. L. and Bernhardt, P. and Legendre, C.	Transform study: impact of donor type on 12-month outcomes of everolimus and reduced calcineurin inhibitor versus mycophenolate and standard calcineurin inhibitor in de novo kidney transplant patients	2017	Transplant international	Exclude	Study Design
247	Berliner, A. R. and Fine, D. M. and Lucas, G. M. and Rahman, M. H. and Racusen, L. C. and Scheel, P. J. and Atta, M. G.	Observations on a cohort of HIV-infected patients undergoing native renal biopsy	NR	American Journal of Nephrology	Exclude	Study Design
248	Bermejo, S. and Gonzalez, E. and Lopez, K. and Ibernon, M. and Lopez, D. and Martin-Gomez, A. and Garcia, R. and Linares, T. and Diaz, M. and Martin, N. and Barros, X. and Marco, H. and Navarro, M. I. and Esparza, N. and Elias, S. and Coloma, A. and Robles, N. R. and Hern and ez, E. and Garcia, N. and Martinez, M. I. and Goicoechea, M. and Agraz, I. and Moiron, J. P. and Bonet, J. and Liano, F. a…	Renal biopsy in diabetic patients: Preliminary results of the spanish multicenter study biodiabglosen-geendiab	NR	Nephrology Dialysis Transplantation	Exclude	Wrong population
249	Bermejo, S. and Gonzalez, E. and Martin, N. and Garcia, R. and Linares, T. and Poch, E. and Esparza, N. and Diaz-Encarnacion, M. and Irene, A. and Navarro, M. I. and Lopez, K. and Ibernon, M. and Garcia, N. and Lopez, D. and Martin-Gomez, A. and Praga, M. and Galceran, J. M. and Pascual, J. and Fulladosa, X. and Romeo, M. J. S.	Biopsy-proven diabetic nephropathy worsens renal prognosis in diabetic patient: Results multicenter study biodiab-glosen-geendiab	NR	Nephrology Dialysis Transplantation	Exclude	Wrong population
250	Bermejo, S. and Gonzalez, E. and Stanescu, R. I. and Ibernon, M. and Lopez, D. and Martin-Gomez, A. and Garcia, R. and Linares, T. and Hern and ez, E. and Martinez, M. I. and Agraz, I. and Moiron, J. P. and Lopez, K. and Garcia, N. and Pascual, J. and Praga, M. and Fulladosa, X. and Soler, M. J.	Pathological diagnosis in diabetic patients with kidney disease: Spanish multicenter study	NR	Nephrology Dialysis Transplantation	Exclude	Study Design
251	Bermejo, S. and Soler, M. J. and Gimeno, J. and Barrios, C. and Rodriguez, E. and Mojal, S. and Pascual, J.	Predictive factors for non-diabetic nephropathy in diabetic patients. The utility of renal biopsy	NR	Nefrologia	Exclude	Study Design
252	Bermejo, S. and Soler, M. J. and Gimeno, J. and Barrios, C. and Rodriguez, E. and Mojal, S. and Pascual, J.	Predictive factors for non-diabetic nephropathy in diabetic patients. The utility of renal biopsy	NR	Nefrologia	Exclude	Duplicate
253	Berthelot, L. and Robert, T. and Vuiblet, V. and Tabary, T. and Braconnier, A. and Drame, M. and Toupance, O. and Rieu, P. and Monteiro, R. C. and Toure, F.	Recurrent IgA nephropathy is predicted by altered glycosylated IgA, autoantibodies and soluble CD89 complexes	NR	Kidney International	Exclude	Study Design
254	Berthier, C. C. and Nair, V. and Rastaldi, M. P. and Kaplan, M. and Kretzler, M.	Gene expression analysis of human IGA and lupus nephritis: Similarities and differences	NR	American Journal of Kidney Diseases	Exclude	Wrong outcome
255	Berthoux, F. and Mohey, H. and Laurent, B. and Mariat, C. and Afiani, A. and Thibaudin, L.	Predicting the risk for dialysis or death in IgA nephropathy	NR	Journal of the American Society of Nephrology	Exclude	Wrong outcome
256	Berthoux, F. and Suzuki, H. and Mohey, H. and Maillard, N. and Mariat, C. and Novak, J. and Julian, B. A.	Prognostic value of serum biomarkers of autoimmunity for recurrence of IGA nephropathy after kidney transplantation	NR	Journal of the American Society of Nephrology	Exclude	Wrong outcome
257	Berthoux, F. and Suzuki, H. and Thibaudin, L. and Yanagawa, H. and Maillard, N. and Mariat, C. and Tomino, Y. and Julian, B. A. and Novak, J.	Autoantibodies targeting galactose-deficient IgA1 associate with progression of IgA nephropathy	NR	Journal of the American Society of Nephrology	Exclude	Wrong outcome
258	Berthoux, F. and Suzuki, H. and Thibaudin, L. and Yanagawa, H. and Maillard, N. and Mariat, C. and Tomino, Y. and Julian, B. A. and Novak, J.	Autoantibodies targeting galactose-deficient IgA1 associate with progression of IgA nephropathy	NR	Journal of the American Society of Nephrology	Exclude	Duplicate
259	Berthoux, F. C. and Berthoux, P. and Mariat, C. and Thibaudin, L. and Afiani, A. and Linossier, M. T.	CC-chemokine receptor five gene polymorphism in primary IgA nephropathy: The 32 bp deletion allele is associated with late progression to end-stage renal failure with dialysis	NR	Kidney International	Exclude	Study Design
260	Berthoux, F. C. and Mohey, H. and Laurent, B. and Mariat, C.	The absolute renal risk of dialysis/death is validated in adults with IGA nephropathy secondary to henoch-schonlein purpura: A monocentric cohort study	NR	Nephrology Dialysis Transplantation	Exclude	Study Design
261	Bertoni, E. and Stagnitto, A. and Farsetti, S. and Salvadori, M.	Mycophenolic acid use in glomerulonephritis	2006	Letters in Drug Design and Discovery	Exclude	Wrong outcome
262	Bertoni, E. and Stagnitto, A. and Farsetti, S. and Salvadori, M.	Mycophenolic acid use in glomerulonephritis	2006	Letters in Drug Design and Discovery	Exclude	Duplicate
263	Beyar-Katz, O. and Davila, E. K. and Zuckerman, T. and Fineman, R. and Haddad, N. and Okasha, D. and Henig, I. and Leiba, R. and Rowe, J. M. and Ofran, Y.	Adult Nephrotic Syndrome after Hematopoietic Stem Cell Transplantation: Renal Pathology is the Best Predictor of Response to Therapy	NR	Biology of Blood and Marrow Transplantation	Exclude	Study Design
264	Bhachu, J. S. and Scionti, K. and Muto, M. and Molyneux, K. and Barratt, J.	Targeted release-budesonide (NEFECON) modifies circulating IGA-IGG immune complex levels and levels of poorly O-Galactosylated IgA in IgAN	2018	Kidney diseases	Exclude	Study Design
265	Bharti, N. and Rai, M. K. and Agrawal, V. and P and ey, R. and Agarwal, V. and Prasad, N.	Circulating endothelial microparticles in endothelial injury of patients with IgA nephropathy	NR	Indian Journal of Nephrology	Exclude	Study Design
266	Bharti, N. and Rai, M. K. and Agrawal, V. and P and ey, R. and Agarwal, V. and Prasad, N.	Circulating endothelial microparticles in endothelial injury of patients with IgA nephropathy	NR	Indian Journal of Nephrology	Exclude	Duplicate
267	Bhatnagar, D. and Hussain, F.	Omega-3 fatty acid ethyl esters (Omacor) for the treatment of hypertriglyceridemia	NR	Future Lipidology	Exclude	Study Design
268	Bhave, Nicole M., University of Michigan, Ann Arbor, Michigan, United States Han, Yun, University of Michigan, Ann Arbor, Michigan, United States Steffick, Diane, University of Michigan, Ann Arbor, Michigan, United States Bragg-Gresham, Jennifer L., University of Michigan, Ann Arbor, Michigan, United States Zivin, Kara, University of Michigan, Ann Arbor, Michigan, United States Burrows, Nilka Rio…	Urine Albumin and Serum Creatinine Dual Testing in US Veterans: Trends and Associations with Subspecialty Care	NR	NR	Exclude	wrong outcome
269	Bhullar, Jaibir, Avalon University School of Medicine, Youngstown, Ohio, United States Saini, Ravleen Kaur, Avalon University School of Medicine, Youngstown, Ohio, United States Jadon, Prashant Singh, Avalon University School of Medicine, Youngstown, Ohio, United States Rauf, Rayaan A., Amita Health Adventist Medical Center Hinsdale, Hinsdale, Illinois, United States Rauf, Anis A., Nephrology Ass…	Subclinical Urea Cycle Defect Discovered in Pregnancy	NR	NR	Exclude	wrong outcome
270	Bi, X. and Ai, H. and Wu, Q. and Fan, Q. and Ding, F. and Hu, C. and Ding, W.	Insulin resistance is associated with interleukin 1beta (IL-1beta) in non-diabetic hemodialysis patients	NR	Medical Science Monitor	Exclude	Study Design
271	Bianchi, L. and Gaiani, F. and Vincenzi, F. and Kayali, S. and Di Mario, F. and Le and ro, G. and De'angelis, G. L. and Ruberto, C.	Hemolytic uremic syndrome: Differential diagnosis with the onset of inflammatory bowel diseases	2018	Acta Biomedica	Exclude	Wrong population
272	Bichet, Daniel, University of Montreal, Montreal, Quebec, Canada Wallace, Eric L., University of Alabama at Birmingham, Birmingham, Alabama, United States Hughes, Derralynn, University College London, Royal Free London NHS Foundation Trust, London, United Kingdom Skuban, Nina, Amicus Therapeutics Inc, Cranbury, New Jersey, United States Lin, Brian, Amicus Therapeutics Inc, Cranbury, New Jersey, U…	Long-Term Renal Outcomes with Migalastat in Patients with Fabry Disease: Results from Phase 3 Trials	NR	NR	Exclude	wrong population
273	Bieber, Brian, Arbor Research Collaborative for Health, Ann Arbor, Michigan, United States Al-Ghamdi, Saeed, King Abdulaziz University, Jeddah, Saudi Arabia Al Rukhaimi, Mona, Dubai Medical College, Dubai, United Arab Emirates AlSahow, Ali, Jahra Hospital, Jahra, Kuwait Al Salmi, Issa, The Royal Hospital, Ministry of Health, Muscat, Oman Al-Ali, Fadwa M., Hamad General Hospital, Doha, Qatar Alara…	Outcomes of Diabetic vs. Non-Diabetic Patients in the GCC Dialysis Outcomes and Practice Patterns Study	NR	NR	Exclude	wrong outcome
274	Bindroo, Sandiya, Crozer Chester Medical Center, Upland, Pennsylvania, United States Zuberi, Lubna, Crozer Chester Medical Center, Upland, Pennsylvania, United States	Unique Cause of Renal Infarction: A Case of Pheochromocytoma	NR	NR	Exclude	wrong outcome
275	Bindroo, Sandiya, University of Michigan, Ann Arbor, Michigan, United States Killen, Paul D., University of Michigan, Ann Arbor, Michigan, United States Doshi, Mona D., University of Michigan, Ann Arbor, Michigan, United States	Native Kidney Cytomegalovirus Nephritis	NR	NR	Exclude	wrong outcome
276	Biondo, B. and Grosso, E. and Fogato, E. and Giordano, F. and Matturri, L.	Glomerular morphometry of twenty-three biopsied patients with IgA nephropathy	1995	American Journal of Nephrology	Exclude	Wrong outcome
277	Bitzer, Markus, University of Michigan, Ann Arbor, Michigan, United States Pennathur, Subramaniam, University of Michigan, Ann Arbor, Michigan, United States Brosius, Frank C., The University of Arizona Health Sciences, Tucson, Arizona, United States Bhat, Zeenat Yousuf, Wayne State University, Detroit, Michigan, United States Massengill, Susan F., Levine Children's Hospital, Charlotte, North Car…	C-PROBE Cohort: Longitudinal Deep Phenotyping of Patients with Chronic Kidney Disease	NR	NR	Exclude	wrong outcome
278	Blauvelt, A. and Papp, K. A. and Merola, J. F. and Gottlieb, A. B. and Cross, N. and Madden, C. and Wang, M. and Cioffi, C. and Griffiths, C. E. M.	Bimekizumab for patients with moderate to severe plaque psoriasis: 60-week results from BE ABLE 2, a randomized, double-blinded, placebo-controlled, phase 2b extension study	NR	Journal of the American Academy of Dermatology	Exclude	Wrong population
279	Blom, K. and Odutayo, A. and Bramham, K. and Hladunewich, M. A.	Pregnancy and glomerular disease: A systematic review of the literature with management guidelines	NR	Clinical Journal of the American Society of Nephrology	Exclude	Study Design
280	Bobart, S. A. and Alex and er, M. P. and Shawwa, K. and Vaughan, L. E. and Ghamrawi, R. and Cornell, L. D. and Sethi, S. and Glassock, R. J. and Fervenza, F. C. and Z and , L.	The association of hematuria with MEST-C score and renal outcomes in IgA nephropathy	2019	Journal of the American Society of Nephrology	Exclude	Study Design
281	Bobart, S. A. and Alex and er, M. P. and Shawwa, K. and Vaughan, L. E. and Ghamrawi, R. and Sethi, S. and Cornell, L. and Glassock, R. J. and Fervenza, F. C. and Z and , L.	The association of microhematuria with mesangial hypercellularity, endocapillary hypercellularity, crescent score and renal outcomes in immunoglobulin A nephropathy	NR	Nephrology, dialysis, transplantation : official publication of the European Dialysis and Transplant Association - European Renal Association	Exclude	Study Design
282	Bobart, S. A. and Alex and er, M. P. and Shawwa, K. and Vaughan, L. E. and Ghamrawi, R. and Sethi, S. and Cornell, L. and Glassock, R. J. and Fervenza, F. C. and Z and , L.	The association of microhematuria with mesangial hypercellularity, endocapillary hypercellularity, crescent score and renal outcomes in immunoglobulin A nephropathy	NR	Nephrology, dialysis, transplantation : official publication of the European Dialysis and Transplant Association - European Renal Association	Exclude	Duplicate
283	Bobart, Shane A., Mayo Clinic, Rochester, Minnesota, United States Alexander, Mariam P., Mayo Clinic, Rochester, Minnesota, United States Shawwa, Khaled, Mayo Clinic, Rochester, Minnesota, United States Vaughan, Lisa E., Mayo Clinic, Rochester, Minnesota, United States Ghamrawi, Ranine, Mayo Clinic, Rochester, Minnesota, United States Cornell, Lynn D., Mayo Clinic, Rochester, Minnesota, United St…	The Association of Hematuria with MEST-C Score and Renal Outcomes in IgA Nephropathy	NR	NR	Exclude	wrong outcome
284	Bobrova, L. and Khafizova, E. and Kozlovskaya, N. and Varshavsky, V. and Stoliarevich, E. and Shkarupo, V. and Zakharova, E. and Prokopenko, E. and Avdonin, P.	Adamts13 activity in biopsy proven thrombotic microangiopathy (TMA) patients with thrombophilia	NR	NDT Plus	Exclude	Wrong population
285	Bockmeyer, C. L. and Sauberlich, K. and Wittig, J. and Esser, M. and Roeder, S. S. and Vester, U. and Hoyer, P. F. and Agustian, P. A. and Zeuschner, P. and Amann, K. and Daniel, C. and Becker, J. U.	Comparison of different normalization strategies for the analysis of glomerular microRNAs in IgA nephropathy	NR	Scientific reports	Exclude	Wrong outcome
286	Boero, R. and Fabbri, A. and Degli Esposti, E. and Guarena, C. and Forneris, G. and Lucatello, A. and Sturani, A. and Quarello, F. and Fusaroli, M. and Piccoli, G.	Sodium-lithium countertransport activity in red blood cells of patients with IgA nephropathy	1993	American Journal of Kidney Diseases	Exclude	Study Design
287	Bogdan Obrisca, Roxana Jurubita, Bogdan Sorohan, Oana Ion, Andreea Andronesi, Nicu Caceaune, Constantin Dina, Gabriel Mircescu, Gener Ismail	FP223 THE EFFICACY OF BUDESONIDE IN THE TREATMENT OF PATIENTS WITH IGA NEPHROPATHY AT HIGH RISK OF PROGRESSION	NR	NR	Exclude	wrong outcome
288	Boldorini, R. and Allegrini, S. and Miglio, U. and Paganotti, A. and Veggiani, C. and Mischitelli, M. and Monga, G. and Pietropaolo, V.	Genomic mutations of viral protein 1 and BK virus nephropathy in kidney transplant recipients	2009	Journal of medical virology	Exclude	Study Design
289	Boldorini, R. and Allegrini, S. and Miglio, U. and Paganotti, A. and Veggiani, C. and Mischitelli, M. and Monga, G. and Pietropaolo, V.	Genomic mutations of viral protein 1 and BK virus nephropathy in kidney transplant recipients	2009	Journal of medical virology	Exclude	Duplicate
290	Bolufer, M. and Garcia Carro, C. and Shabaka, A. and Rabasco, C. and Draibe, J. and Martin, M. R. M. and Garcia, F. A. and Buxeda, A. and Batalha, P. and Visus, M. T. and Soler, M. J.	Renal histopathology in cancer patients: results of a multicenter study	NR	Nephrology Dialysis Transplantation	Exclude	Study Design
291	Bomback, A. S. and Canetta, P. A. and Beck Jr, L. H. and Ayalon, R. and Radhakrishnan, J. and Appel, G. B.	Treatment of resistant glomerular diseases with adrenocorticotropic hormone gel: A prospective trial	NR	American Journal of Nephrology	Exclude	Study Design
292	Bombardieri, S. and Ferri, C.	Low antigen content diet in the management of immunomediated diseases	1992	Israel Journal of Medical Sciences	Exclude	Timeframe
293	Boncheva, M. and Gruev, T. and Nikolov, G.	Serum Cystatin C in Patients with Delayed Graft Function	NR	Acta Medica Bulgarica	Exclude	Study Design
294	Bonifati, C. and Pansini, F. and Torres, D. D. and Navaneethan, S. D. and Craig, J. C. and Strippoli, G. F. M.	Antimicrobial agents and catheter-related interventions to prevent peritonitis in peritoneal dialysis: Using evidence in the context of clinical practice	NR	International Journal of Artificial Organs	Exclude	Wrong outcome
295	Bonnet, F. and Deprele, C. and Sassolas, A. and Moulin, P. and Alamartine, E. and Berthezene, F. and Berthoux, F.	Excessive body weight as a new independent risk factor for clinical and pathological progression in primary IgA nephritis	2001	American Journal of Kidney Diseases	Exclude	Wrong intervention
296	Boor, P. and Eitner, F. and Cohen, C. D. and Lindenmeyer, M. T. and Mertens, P. R. and Ostendorf, T. and Floege, J.	Patients with IgA nephropathy exhibit high systemic PDGF-DD levels	NR	Nephrology Dialysis Transplantation	Exclude	Wrong outcome
297	Boor, P. and Eitner, F. and Cohen, C. D. and Lindenmeyer, M. T. and Mertens, P. R. and Ostendorf, T. and Floege, J.	Patients with IgA nephropathy exhibit high systemic PDGF-DD levels	NR	Nephrology Dialysis Transplantation	Exclude	Duplicate
298	Boric Skaro, D. and Filipovic, N. and Mizdrak, M. and Glavina Durdov, M. and Solic, I. and Kosovic, I. and Lozic, M. and Racetin, A. and Juric, M. and Ljutic, D. and Vukojevic, K.	SATB1 and PTEN expression patterns in biopsy proven kidney diseases	NR	Acta Histochemica	Exclude	Study Design
299	Borocco, C. and Kone-Paut, I. and Belot, A. and Desjonqueres, M. and Karras, A. and Miceli-Richard, C. and Moulin, B. and Ulinski, T. and Boffa, J. J. and Buob, D. and Grateau, G. and Georgin-Lavialle, S.	Non-amyloid kidney diseases and autoinflammatory diseases: Report of 20 cases and literature review	2019	Pediatric Rheumatology. Conference: 10th Congress of International Society of Systemic Auto Inflammatory Diseases, ISSAID	Exclude	Study Design
300	Bover, J. and Dasilva, I. and Furlano, M. and Lloret, M. J. and Diaz-Encarnacion, M. M. and Ballarin, J. and Cozzolino, M.	Clinical uses of 1,25-dihydroxy-19-nor-vitamin D<inf>2</inf> (Paricalcitol)	NR	Current Vascular Pharmacology	Exclude	Study Design
301	Boyd, J. K. and Cheung, C. K. and Molyneux, K. and Feehally, J. and Barratt, J.	An update on the pathogenesis and treatment of IgA nephropathy	NR	Kidney International	Exclude	Wrong publication type
302	Brabcova, I. and Lodererova, A. and Maixnerova, D. and Tesar, V. and Merta, M. and Burgelova, M. and Honsova, E. and Novotna, E. and Zachoval, R. and Viklicky, O.	Gene express profile and mononuclear infiltration of renal tissue in IgA nephropathy and focal segmental glomerulosclerosis	NR	Kidney and Blood Pressure Research	Exclude	Study Design
303	Brabcova, I. and Lodererova, A. and Maixnerova, D. and Tesar, V. and Merta, M. and Burgelova, M. and Honsova, E. and Novotna, E. and Zachoval, R. and Viklicky, O.	Gene express profile and mononuclear infiltration of renal tissue in IgA nephropathy and focal segmental glomerulosclerosis	NR	Kidney and Blood Pressure Research	Exclude	Duplicate
304	Brazdziute, E. and Miglinas, M. and Gruodyte, E. and Priluckiene, J. and Tamosaitis, A. and Bumblyte, I. A. and Kuzminskis, V. and Burbaickaja, S. and Sakalauskiene, M. and Jankauskiene, A. and Cerkauskiene, R. and Pundziene, B. and Laurinavicius, A.	Nationwide renal biopsy data in Lithuania 1994-2012	2015	International Urology and Nephrology.	Exclude	Study Design
305	Brewster, U. C. and Perazella, M. A.	Can dual blockade of the renin-angiotensin system reduce progression of kidney disease beyond monotherapy	NR	Expert Opinion on Drug Safety	Exclude	Wrong outcome
306	Brewster, U. C. and Perazella, M. A.	The renin-angiotensin-aldosterone system and the kidney: Effects on kidney disease	NR	American Journal of Medicine	Exclude	Wrong population
307	Brewster, U. C. and Perazella, M. A.	The renin-angiotensin-aldosterone system and the kidney: Effects on kidney disease	NR	American Journal of Medicine	Exclude	Duplicate
308	Brodsky, S. V. and Rovin, B. H. and Hebert, L. A.	Benefit of cyclophosphamide therapy in IgA nephritis may have been obscured by warfarin-related nephropathy in the randomized trials in which warfarin and dipyridamole were used in combination with cyclophosphamide	NR	Nephrology Dialysis Transplantation	Exclude	Wrong outcome
309	Brodsky, Sergey V., The Ohio State University Medical Center, The Ohio State University Wexner Medical Center, Columbus, Ohio, United States Cassol, Clarissa Araujo, The Ohio State University Medical Center, The Ohio State University Wexner Medical Center, Columbus, Ohio, United States Satoskar, Anjali A., The Ohio State University Medical Center, The Ohio State University Wexner Medical Center, …	IgA Staining Patterns Differentiate Between IgA Nephropathy and IgADominant Infection-Associated Glomerulonephritis	NR	NR	Exclude	wrong outcome
310	Brodsky, Sergey V., The Ohio State University Wexner Medical Center, Columbus, Ohio, United States Medipally, Ajay kumar, The Ohio State University Wexner Medical Center, Columbus, Ohio, United States Xiao, Min, The Ohio State University Wexner Medical Center, Columbus, Ohio, United States Satoskar, Anjali A., The Ohio State University Wexner Medical Center, Columbus, Ohio, United States Nadasdy,…	Role of Glomerular Filtration Rate (GFR)-Modifying Drugs in Prevention of Anticoagulant-Related Nephropathy (ARN	NR	NR	Exclude	wrong population
311	Brooker, David Michael, Grace Hospital, Morganton, North Carolina, United States Brooker, David R., Brooker Kidney Care, Cranberry, Pennsylvania, United States Ayyash, Ali M., Grace Hospital, Morganton, North Carolina, United States Chait, Yossi, University of Massachusetts Amherst Department of Mechanical and Industrial Engineering, Amherst, Massachusetts, United States Nathanson, Brian Harris, …	Assessment of Serum Phosphorus Levels in Patients Following Administration of Ferric Pyrophosphate Citrate: A Retrospective Study	NR	NR	Exclude	wrong outcome
312	Brorson, S. H.	Comparison of the immunogold labeling of single light chains and whole immunoglobulins with anti-kappa on LR-white and epoxy sections	NR	Micron	Exclude	Study Design
313	Brorson, S. H. and Strom, E. H.	A new immunoelectron microscopy approach for the detection of immunoglobulin and complement deposits in epoxy-embedded renal biopsies	1998	Ultrastructural Pathology	Exclude	Study Design
314	Brorson, S. H. and Strom, E. H.	A new immunoelectron microscopy approach for the detection of immunoglobulin and complement deposits in epoxy-embedded renal biopsies	1998	Ultrastructural Pathology	Exclude	Duplicate
315	Brown, F. G. and Nikolic-Paterson, D. J. and Hill, P. A. and Isbel, N. M. and Dowling, J. and Metz, C. M. and Atkins, R. C.	Urine macrophage migration inhibitory factor reflects the severity of renal injury in human glomerulonephritis	2001	Journal of the American Society of Nephrology	Exclude	Study Design
316	Buelli, Simona, Istituto di Ricerche Farmacologiche Mario Negri IRCCS, Bergamo, Italy Perico, Luca, Istituto di Ricerche Farmacologiche Mario Negri IRCCS, Bergamo, Italy Corna, Daniela, Istituto di Ricerche Farmacologiche Mario Negri IRCCS, Bergamo, Italy Locatelli, Monica, Istituto di Ricerche Farmacologiche Mario Negri IRCCS, Bergamo, Italy Cassis, Paola, Istituto di Ricerche Farmacologiche Mar…	Unanticipated Effect of C3a Receptor Antagonist in the Podocyte Injury of Diabetes	NR	NR	Exclude	wrong population
317	Bumgardner, G. L. and Amend, W. C. and Ascher, N. L. and Vincenti, F. G.	Single-center long-term results of renal transplantation for IgA nephropathy	NR	Transplantation	Exclude	Study Design
318	Bureau, C. and Jamme, M. and Dzeing, A. and Hertig, A. and Rondeau, E. and Mesnard, L.	Malignant nephroangiosclerosis in young patients with malignant hypertension	NR	Nephrology Dialysis Transplantation	Exclude	Study Design
319	Butani, L.	Angiotensin blockade in children with chronic glomerulonephritis and heavy proteinuria	NR	Pediatric Nephrology	Exclude	Study Design
320	Byoung-Soo Cho, Hyaejin Yun, Sung-Min Jung, Sung-Kyu Ha, Heung-Il Ko, Hyun-Soon Lee, Koo-Weon Jeong	SP180 URINARY FINDINGS DOES NOT REFLECT KIDNEY STATUS IN IgA NEPHROPATHY AFTER STEROID THERAPY	NR	NR	Exclude	wrong outcome
321	C. LIM J. Choo K.T. Woo C.M. Chan M. Foo S. Baikunje	MON-035 CLINICAL PRESENTATION, TREATMENT AND OUTCOME OF IMMUNOGLOBULIN A NEPHROPATHY WITH CRESCENTS IN AN URBAN SOUTHEAST ASIAN COHORT	NR	NR	Exclude	wrong outcome
322	Cabiddu, G. and Castellino, S. and Gernone, G. and Santoro, D. and Moroni, G. and Giannattasio, M. and Gregorini, G. and Giacchino, F. and Attini, R. and Loi, V. and Limardo, M. and Gammaro, L. and Todros, T. and Piccoli, G. B.	A best practice position statement on pregnancy in chronic kidney disease: the Italian Study Group on Kidney and Pregnancy	NR	Journal of Nephrology	Exclude	Wrong outcome
323	Caceres, Paulo S., Henry Ford Hospital, Detroit, Michigan, United States Savickas, Gina, Henry Ford Hospital, Detroit, Michigan, United States Uduman, Junior, Henry Ford Hospital, Detroit, Michigan, United States Umanath, Kausik, Henry Ford Hospital, Detroit, Michigan, United States Sharma, Yuvraj, Henry Ford Hospital, Detroit, Michigan, United States Yee, Jerry, Henry Ford Hospital, Detroit, Mic…	SARS-CoV-2 Detection in Urine Sediment Suggests Infection of Kidneys and Correlates with Risk of AKI and Poor COVID-19 Prognosis	NR	NR	Exclude	wrong outcome
324	Cackowska, M. and Liberek, T. and Lizakowski, S. and Bullo-Piontecka, B. and Krol, E. and Ptasinska-Perkowska, A. and Debska-Slizien, A.	Causes of nephrotic syndrome in a large single centre kidney biopsy registry	NR	Nephrology Dialysis Transplantation	Exclude	Study Design
325	Cai, G. Y. and Chen, X. M.	Immunoglobulin a nephropathy in China: Progress and challenges	NR	American Journal of Nephrology	Exclude	Wrong outcome
326	Cai, Q. and Shi, S. and Lv, J. and Zhang, H.	Thrombotic microangiopathy like lesions in iga nephropathy: A cohort study	NR	Journal of the American Society of Nephrology	Exclude	Study Design
327	Cai, Q. and Shi, S. and Lv, J. and Zhang, H.	Thrombotic microangiopathy like lesions in iga nephropathy: A cohort study	NR	Journal of the American Society of Nephrology	Exclude	Duplicate
328	Caldin, B. and Hung, J. and Repizo, L. and Malheiros, D. M. and Barros, R. and Woronik, V.	Kidney biopsies in HIV patients: A fifteen-year single center experience in Brazil	NR	Nephrology Dialysis Transplantation	Exclude	Wrong publication type
329	Caliskan, Y. and Behlul, A. and Yelken, B. and Yalcin, F. and Yazici, H. and Ozluk, Y. and Turkmen, A. and Sever, M. S.	Recurrent glomerular diseases: risk factors and effects on allograft survival	2015	Nephrology dialysis transplantation.	Exclude	Study Design
330	Caliskan, Y. and Goksoy, Y. and Gulcicek, S. and Mirioglu, S. and Sarihan, I. and Demir, E. and Seyahi, N. and Altiparmak, M. R. and Sever, M. S.	Recurrent glomerular diseases and allograft rejection	NR	Nephrology Dialysis Transplantation	Exclude	Study Design
331	Caliskan, Y. and Ozluk, Y. and Celik, D. and Oztop, N. and Aksoy, A. and Kilicaslan, I. and Turkmen, A. and Yildiz, A. and Sever, M. S.	Association of immunoglobulin g deposition with clinical outcomes in IgA nephropathy	2015	Nephrology dialysis transplantation.	Exclude	Study Design
332	Caliskan, Y. and Ozluk, Y. and Celik, D. and Oztop, N. and Aksoy, A. and Kilicaslan, I. and Turkmen, A. and Yildiz, A. and Sever, M. S.	Association of immunoglobulin g deposition with clinical outcomes in IgA nephropathy	2015	Nephrology dialysis transplantation.	Exclude	Duplicate
333	Caliskan, Y. and Oztop, N. and Aksoy, A. and Ozluk, Y. and Serra Artan, A. and Turkmen, A. and Kilicaslan, I. and Yildiz, A. and Sever, M. S.	Is it possible to predict progression of IgA nephropathy in the caucasians by using histological and clinical markers?	NR	Nephrology Dialysis Transplantation	Exclude	Study Design
334	Caliskan, Y. and Yazici, H. and Artan, A. S. and Oto, O. A. and Aysuna, N. and Bozfakioglu, S. and Turkmen, A. and Yildiz, A. and M, S. S.	Risk factors of posttransplantation glomerulonephritis and effects on graft functions	NR	Nephrology Dialysis Transplantation	Exclude	Study Design
335	Cambier, A. and Boyer, O. and Deschenes, G. and Gleeson, J. and Couderc, A. and Hogan, J. and Robert, T.	Steroid therapy in children with IgA nephropathy	NR	Pediatric Nephrology	Exclude	Wrong publication type
336	Camilla, R. and Coppo, R. and Bellur, S. and Cattran, D. and Cook, T. and Feehally, J. and Troyanov, S. and Roberts, I. and Vergano, L. and Mor and o, L.	Tonsillectomy in a PAN-european cohort of 1147 patients with IGA nephropathy	NR	Nephrology Dialysis Transplantation	Exclude	Study Design
337	Camilla, R. and Suzuki, H. and Dapra, V. and Loiacono, E. and Peruzzi, L. and Amore, A. and Ghiggeri, G. M. and Mazzucco, G. and Scolari, F. and Gharavi, A. G. and Appel, G. B. and Troyanov, S. and Novak, J. and Julian, B. A. and Coppo, R.	Oxidative stress and galactose-deficient IgA1 as markers of progression in IgA nephropathy	NR	Clinical Journal of the American Society of Nephrology	Exclude	Study Design
338	Canadas-Garre, M. and Anderson, K. and Cappa, R. and Skelly, R. and Smyth, L. J. and McKnight, A. J. and Maxwell, A. P.	Genetic susceptibility to chronic kidney disease - Some more pieces for the heritability puzzle	2019	Frontiers in Genetics	Exclude	Study Design
339	Canaud, G. and Bienaime, F. and Asm and ar, S. and El Karoui, K. and Sberro, R. and Noel, L. H. and Legendre, C.	IgA nephropathy after transplantation: Clinical outcome, measured GFR and histological finding using protocol biopsies	NR	American Journal of Transplantation	Exclude	Study Design
340	Canaud, G. and Bienaime, F. and Asm and ar, S. and El Karoui, K. and Sberro, R. and Noel, L. H. and Legendre, C.	IgA nephropathy after transplantation: Clinical outcome, measured GFR and histological finding using protocol biopsies	NR	American Journal of Transplantation	Exclude	Duplicate
341	Canney, M. and Barbour, S. J. and Zheng, Y. and Coppo, R. and Zhang, H. and Liu, Z. H. and Matsuzaki, K. and Suzuki, Y. and Katafuchi, R. and Reich, H. N. and Cattran, D. and Russo, M. L. and Troyanov, S. and Cook, H. T. and Roberts, I. and Tesar, V. and Maixnerova, D. and Lundberg, S. and Gesualdo, L. and Emma, F. and Fuiano, L. and Beltrame, G. and Rollino, C. and Amore, A. and Camilla, R. and …	Quantifying duration of proteinuria remission and association with clinical outcome in IgA nephropathy	2021	Journal of the American Society of Nephrology	Exclude	Study Design
342	Canney, M. and Induruwage, D. and McC and less, L. C. and Reich, H. N. and Barbour, S. J.	Disease-specific incident glomerulonephritis displays geographic clustering in under-serviced rural areas of British Columbia, Canada	NR	Kidney International	Exclude	Study Design
343	Canney, Mark, The University of British Columbia, Vancouver, British Columbia, Canada Barbour, Sean, The University of British Columbia, Vancouver, British Columbia, Canada Zheng, Yuyan, BC Provincial Renal Agency, Vancouver, British Columbia, Canada Coppo, Rosanna, Fondazione Ricerca Molinette, Torino, Piemonte, Italy Zhang, Hong, Peking University, Beijing, Beijing, China Liu, Zhihong, Nanjing …	IgA Nephropathy: Quantifying Remission Duration on Clinical Outcome	NR	NR	Exclude	wrong outcome
344	Cao, L. and Ni, Z. and Qian, J. and Fang, W. and Lin, A. and Zhang, W. and Zhu, M.	Leflunomide plus low dose prednisone reduced urinary VCAM-1 level in progressive IgA nephropathy	2008	Journal of the american society of nephrology : JASN	Exclude	Timeframe
345	Cao, Y. and Lu, G. and Chen, X. and Chen, X. and Guo, N. and Li, W.	BAFF is involved in the pathogenesis of IgA nephropathy by activating the TRAF6/NFâ€‘ÎºB signaling pathway in glomerular mesangial cells	2020	Molecular medicine reports	Exclude	Study Design
346	Cao, Y. and Lu, G. and Chen, X. and Guo, N. and Li, W.	BAFF is involved in the pathogenesis of IgA nephropathy by activating the TRAF6/NF-?B signaling pathway in glomerular mesangial cells	2020	Molecular Medicine Reports	Exclude	Study Design
347	Cao, Y. and Lu, G. and Chen, X. and Guo, N. and Li, W.	BAFF is involved in the pathogenesis of IgA nephropathy by activating the TRAF6/NF-?B signaling pathway in glomerular mesangial cells	2020	Molecular Medicine Reports	Exclude	Duplicate
348	Cao, Y. H. and Lv, L. L. and Liu, B. C.	Identification of comblined urinary mRNA biomarkers for renal fibrosis in IGA nephropathy with PCR array	NR	Nephrology Dialysis Transplantation	Exclude	Wrong outcome
349	Capusa, C. and Marti, H. P. and Stefan, G. and M and ache, E. and Florescu, C. and Gherghiceanu, M. and Leh, S. and Mircescu, G.	Comparative analysis of biopsy-proven primary glomerulopathies incidence in south-east romania and Norway-a retrospective study over the past two decades	NR	Nephrology Dialysis Transplantation	Exclude	Study Design
350	Cara-Fuentes, Gabriel M., University of Michigan, Ann Arbor, Michigan, United States Venkatareddy, Madhusudan M., University of Michigan, Ann Arbor, Michigan, United States Verma, Rakesh, University of Michigan, Ann Arbor, Michigan, United States Garg, Puneet, University of Michigan, Ann Arbor, Michigan, United States	?1 Integrin Activation and Signaling in Endothelium-Initiated Podocyte Injury	NR	NR	Exclude	wrong population
351	Caravaca-Fontan, F. and Sevillano, A. and Gutierrez, E.	Immunoglobulin a nephropathy in elderly patients: Clinical determinants of outcomes	NR	Nephrology Dialysis Transplantation	Exclude	Study Design
352	Caravaca-Fontan, F. and Sevillano, A. and Gutierrez, E.	Immunoglobulin a nephropathy in elderly patients: Clinical determinants of outcomes	NR	Nephrology Dialysis Transplantation	Exclude	Duplicate
353	Cardoso, F. and Messias, A. and Marques, J. and Gois, M. and Viana, H. and Mendes, M. and Ferreira, A. C. and Nolasco, F.	Can complement be of any value in igA nephropathy?	NR	Nephrology Dialysis Transplantation	Exclude	Study Design
354	Carlassara, Lucrezia, Universita' degli Studi di Brescia, Vicenza, Italy Marasa, Maddalena, Columbia University, New York, New York, United States Gbadegesin, Rasheed A., Duke University Medical Center, Durham, North Carolina, United States Gipson, Debbie S., University of Michigan Mott Children's Hospital, Ann Arbor, Michigan, United States Sampson, Matt G., University of Michigan, Ann Arbor, Mi…	Positive Family History for CKD in Patients with Primary Glomerular Diseases: Disease Onset and Comorbidities in the CureGN Cohort	NR	NR	Exclude	wrong outcome
355	Carlozzi, Noelle E., University of Michigan, Ann Arbor, Michigan, United States Trachtman, Howard, NYU Langone Health, New York, New York, United States Walsh, Liron, Goldfinch Bio, Boston, Massachusetts, United States Massengill, Susan F., Levine Children's Hospital, Charlotte, North Carolina, United States Desmond, Hailey, University of Michigan, Ann Arbor, Michigan, United States Lynam, Chris,…	FSGS Minimal Change Disease Patient-Reported Outcome (PRO) Measure Development	NR	NR	Exclude	wrong population
356	Carmo, P. A. and Kirsztajn, G. M. and Carmo, W. B. and Franco, M. F. and Bastos, M. G.	Histopathological findings in elderly patients	NR	Jornal brasileiro de nefrologia : orgao oficial de Sociedades Brasileira e Latino-Americana de Nefrologia	Exclude	Study Design
357	Carney, E. F.	Antiproteinuric efficacy of A. manihot superior to losartan	NR	Nature Reviews Nephrology	Exclude	Wrong publication type
358	Carney, E. F.	Antiproteinuric efficacy of A. manihot superior to losartan	NR	Nature Reviews Nephrology	Exclude	Duplicate
359	Carolina Ormonde1 , Ivo Laranjinha2 , Augusta Gaspar2 , Margarida GoncÂ¸alves2 , CeÂ´ lia Gil2 , Jorge Dickson2 , Domingos Machado	PREVALENCE AND PREDICTORS OF GLYCOSURIA IN PRIMARY GLOMERULOPATHIES	NR	NR	Exclude	wrong outcome
360	Carroll, K. and Conley, L. and Mercer, A. and Saleem, M. A. and Barratt, J.	Estimating delay in time to ESKD for treatment effects on proteinuria in IgA nephropathy and fsgs	NR	Nephrology Dialysis Transplantation	Exclude	Study Design
361	Carroll, K. J. and Mercer, A. and Geddes, C. and Barratt, J.	An early decrease in proteinuria is associated with a slowing in the longer-term rate of decline of eGFR in IgA Nephropathy: observations from two UK Registries	2018	Kidney Diseases	Exclude	Study Design
362	Carter, S. and Gutman, T. and Logeman, C. and Cattran, D. and Lightstone, L. and Shen, J. and Wang, A. and Wilkie, M. and Craig, J. and Tong, A.	Sun-019 Identifying Outcomes Important to Patients with Glomerulonephritis and Their Caregivers: A Multinational Nominal Group Study	NR	Kidney International Reports	Exclude	Study Design
363	Carty, Joshua, University of Louisville School of Medicine, Louisville, Kentucky, United States Klein, Jon B., University of Louisville Kidney Disease Program, Louisville, Kentucky, United States Merchant, Michael, University of Louisville School of Medicine, Louisville, Kentucky, United States	Development and Application of Sequential Enrichment Approach for ApoL1 Purification	NR	NR	Exclude	wrong population
364	Casian, A. and Jayne, D.	Role of plasma exchange in the treatment of primary vasculitides	NR	International Journal of Clinical Rheumatology	Exclude	Wrong publication type
365	Catapano, F. and Chiodini, P. and De Nicola, L. and Minutolo, R. and Zamboli, P. and Gallo, C. and Conte, G.	Antiproteinuric Response to Dual Blockade of the Renin-Angiotensin System in Primary Glomerulonephritis: meta-analysis and Metaregression	2008	American journal of kidney diseases	Exclude	Study Design
366	Catharina, G. P. S. and Smolentzov, I. and Dias, C. B. and Yu, L. and Woronik, V. and Zatz, R. and Jorge, L.	Percutaneous native kidney biopsy in obese patients: Feasibility and histological findings	2019	Journal of the American Society of Nephrology	Exclude	Study Design
367	Cattran, D. C.	Outcomes research in glomerulonephritis	NR	Seminars in Nephrology	Exclude	Study Design
368	Cattran, D. C. and Greenwood, C. and Ritchie, S.	Long-term benefits of angiotensin-converting enzyme inhibitor therapy in patients with severe immunoglobulin A nephropathy: A comparison to patients receiving treatment with other antihypertensive agents and to patients receiving no therapy	1994	American Journal of Kidney Diseases	Exclude	Study Design
369	Cattran, D. C. and Greenwood, C. and Ritchie, S.	Long-term benefits of angiotensin-converting enzyme inhibitor therapy in patients with severe immunoglobulin A nephropathy: A comparison to patients receiving treatment with other antihypertensive agents and to patients receiving no therapy	1994	American Journal of Kidney Diseases	Exclude	Duplicate
370	Cattran, D. C. and Reich, H. N. and Beanl and s, H. J. and Miller, J. A. and Scholey, J. W. and Troyanov, S.	The impact of sex in primary glomerulonephritis	NR	Nephrology Dialysis Transplantation	Exclude	Study Design
371	Cazzato, S. and Bernardi, F. and Cinti, C. and Tassinari, D. and Canzi, A. and Bergamaschi, R. and Corsini, I. and Capecchi, V. and Cacciari, E.	Pulmonary function abnormalities in children with Henoch-Schonlein purpura	1999	European Respiratory Journal	Exclude	Study Design
372	Cernoch, M. and Kollar, M. and Hruba, P. and Lodererova, A. and Slatinska, J. and Honsova, E. and Viklicky, O.	Complement regulator CD46 transcripts are associated with progression of chronic antibody mediated rejection and recurrent IGA nephropathy	NR	Transplantation	Exclude	Study Design
373	Ch and ar, A. K. and Alaber, O. A. and Farooq, M. Z. and Dahash, B. A. and Mangla, A.	Safety Profile of Fostamatinib, an Oral Spleen Tyrosine Kinase Inhibitor: A Meta-Analysis of Randomized Controlled Trials	NR	Blood	Exclude	Wrong population
374	Ch and ar, A. K. and Alaber, O. A. and Farooq, M. Z. and Dahash, B. A. and Mangla, A.	Safety Profile of Fostamatinib, an Oral Spleen Tyrosine Kinase Inhibitor: A Meta-Analysis of Randomized Controlled Trials	NR	Blood	Exclude	Duplicate
375	Chacko, B.	IgA nephropathy in India: What we do know	NR	Renal Failure	Exclude	Wrong outcome
376	Chacko, B.	IgA nephropathy in India: What we do know	NR	Renal Failure	Exclude	Duplicate
377	Chai, L. and Cai, K. and Wang, K. and Luo, Q.	Relationship between blood neutrophil-lymphocyte ratio and renal tubular atrophy/interstitial fibrosis in IgA nephropathy patients	NR	Journal of Clinical Laboratory Analysis	Exclude	Wrong outcome
378	Chai, Y. X. and Ji, J. L. and Li, S. J. and Cao, Y. W. and Sun, X. X. and Wang, Q. H. and Huang, T. and Dong, Z. and Wang, H. Y.	Efficacy of anti-T-lymphocyte globulin-Fresenius as an induction agent in deceased-donor renal transplantation: A cohort study	2020	Experimental and Therapeutic Medicine	Exclude	Study Design
379	Chakera, A. and MacEwen, C. and Bellur, S. S. and Chompuk, L. O. and Lunn, D. and Roberts, I. S. D.	Prognostic value of endocapillary hypercellularity in IgA nephropathy patients with no immunosuppression	NR	Journal of Nephrology	Exclude	Wrong outcome
380	Chan, D.	American society of nephrology's kidney week 2016	2017	Drugs of the Future	Exclude	Wrong outcome
381	Chan, L. Y. Y. and Leung, J. C. K. and Tsang, A. W. L. and Tang, S. C. W. and Lai, K. N.	Activation of tubular epithelial cells by mesangial-derived TNF-alpha: Glomerulotubular communication in IgA nephropathy	NR	Kidney International	Exclude	Study Design
382	Chancharoenthana, W. and Kanjanabuch, T. and Kittikowit, W. and Srisawat, N. and Tiranathanagul, K. and Praditpornsilpa, K. and Tungsanga, K. and Eiam-Ong, S.	A novel approach to ultrasound-guided percutaneous native renal biopsy: A better tissue sampling technique	NR	Asian Biomedicine	Exclude	Study Design
383	Chang, J. H. and Kim, D. K. and Kim, H. W. and Park, S. Y. and Yoo, T. H. and Kim, B. S. and Kang, S. W. and Choi, K. H. and Han, D. S. and Jeong, H. J. and Lee, H. Y.	Changing prevalence of glomerular diseases in Korean adults: A review of 20 years of experience	NR	Nephrology Dialysis Transplantation	Exclude	Study Design
384	Chang, T. Y. and Wang, Y. P. and Wang, H. A. and Jin, D. and Ma, J. H. and Zhang, S. L. and Thabane, L.	Comparative efficacy and safety of traditional Chinese medicine for IgA nephropathy: A systematic review and meta-analysis	NR	European Journal of Integrative Medicine	Exclude	Study Design
385	Chanrat, E. and Worawitchawong, S. and Sathirapongsasuti, N. and Kitiyakara, C.	Urine epidermal growth factor, monocyte chemoattractant protein-1, or their ratio as biomarkers for response to therapy in primary glomerulonephritis	NR	Journal of the American Society of Nephrology	Exclude	Wrong outcome
386	Chanumolu, Pramodh, Marshfield Medical Center, Marshfield, Wisconsin, United States Ravipati, Krishna S., Marshfield Medical Center, Marshfield, Wisconsin, United States Jain, Nirpeksh, Marshfield Medical Center, Marshfield, Wisconsin, United States Kattamanchi, Siddhartha, Marshfield Medical Center, Marshfield, Wisconsin, United States	A Rare Case of Idiopathic Nodular Glomerulosclerosis(ING) Secondary to Chronic Hypoxia from Persistent Asthma in an Elderly Male with Resistant Hypertension	NR	NR	Exclude	wrong outcome
387	Charo, I. F. and Ransohoff, R. M.	Mechanisms of disease: The many roles of chemokines and chemokine receptors in inflammation	NR	New England Journal of Medicine	Exclude	Study Design
388	Charu, Vivek, Stanford University School of Medicine, Palo Alto, California, United States Aghighi, Maryam, Stanford University School of Medicine, Palo Alto, California, United States Lapasia, Jessica B., The Permanente Medical Group, Northern California, California, United States Lai, George, The Permanente Medical Group, Northern California, California, United States Lin, Jennifer W., The Perm…	Incidence of Biopsy-Proven Kidney Disease Among Kaiser Permanente Northern California Patients in 2018	NR	NR	Exclude	wrong outcome
389	Chawanasuntorapoj, R. and Cheunsuchon, B. and Tantranont, N. and Pichaiwong, W. and Satirapoj, B. and Changsirikulchai, S.	Improvement of clinical outcome in kidney diseases via the on-line Thai glomerular disease registry: The third-year report	NR	Journal of the American Society of Nephrology	Exclude	Study Design
390	Chawanasuntorapoj, R. and Cheunsuchon, B. and Tantranont, N. and Pichaiwong, W. and Satirapoj, B. and Changsirikulchai, S.	Improvement of clinical outcome in kidney diseases via the on-line Thai glomerular disease registry: The third-year report	NR	Journal of the American Society of Nephrology	Exclude	Duplicate
391	Chebotareva, N. and Vinogradov, A. and Cao, V. and Gindis, A. and Berns, A.	Pos-452 Serum Levels of Plasminogen Activator Urokinase Receptor and Cardiotrophin-Like Cytokine Factor 1 in Patients with Nephrotic Syndrome	NR	Kidney International Reports	Exclude	Study Design
392	Chebotareva, N. and Vinogradov, A. and Cao, W. and Gindis, A. and Alentov, I. and Sergeeva, N.	Serum levels of plasminogen activator urokinase receptor and cardiotrophin-like cytokine factor 1in patients with nephrotic syndrome	NR	Nephrology Dialysis Transplantation	Exclude	Study Design
393	Chebotareva, N. and Vinogradov, A. and Gindis, A. and Tao, E. and Moiseev, S.	Heat shock protein 90 and NFkB levels in serum and urine in patients with chronic glomerulonephritis	NR	Cell Stress and Chaperones	Exclude	Study Design
394	Chebotareva, N. and Vinogradov, A. and Gindis, A. and Tao, E. and Moiseev, S.	Heat shock protein 90 and NFkB levels in serum and urine in patients with chronic glomerulonephritis	NR	Cell Stress and Chaperones	Exclude	Duplicate
395	Chedid, Alice, Johns Hopkins University, Baltimore, Maryland, United States Lohani, Sadichhya, Johns Hopkins University, Baltimore, Maryland, United States Monroy-Trujillo, Jose Manuel, Johns Hopkins University, Baltimore, Maryland, United States	AKI Transurethral Resection of the Prostate Secondary to Pigment Nephropathy	NR	NR	Exclude	wrong outcome
396	Chemouny, J. and Maisons, V. and Lie Sannier, A. and Jourde-Chiche, N. and Halimi, J. M. and Cile Vigneau, C. and Rioux-Leclercq, N. and Barba, C. and Daniel, L. and Bobot, M. and Vrtovsnik, F.	Hematuria and absence of retinopathy are not indicative of non-type 2 diabetes associated renal disease in patients with otherwise typical diabetic kidney disease	NR	Nephrology Dialysis Transplantation	Exclude	Study Design
397	Chen J, Wang Y, Chen Y, Wang L, Lv Y	A meta-analysis of the clinical remission rate and long-term efficacy of tonsillectomy in patients with IgA nephropathyÂ [Preview]	NR	NR	Exclude	wrong publication type
398	Chen Jia, Wang Ling, Jia Chen, He Yani	DCR2, a cellular senescent molecule, is a novel marker for assessing tubulointerstitial fibrosis in patients with immunoglobulin A nephropathy	NR	NR	Exclude	wrong outcome
399	Chen Y, Li YM, Yang SL, Li Y, Liang M. Efficacy and safety of mycophenolate mofetil treatment in IgA nephropathy: a systematic review. BMC Nephrology 2014 and 15: 193	Efficacy and safety of mycophenolate mofetil treatment in IgA nephropathy: a systematic review	NR	NR	Exclude	wrong publication type
400	Chen YZ, Gao Q, Zhao XZ, Chen XM, Zhang F, Chen J, Xu CG, Sun LL, Mei CL	Meta-analysis of Tripterygium wilfordii Hook F in the immunosuppressive treatment of IgA nephropathyÂ [Preview]	NR	NR	Exclude	wrong publication type
401	Chen, A. and Goldstein, D. P. and Voigt, M. and South, A. M. and Lin, J. J.	Is mest score a risk predictor in pediatric henoch-schonlein purpura nephritis?	NR	Journal of the American Society of Nephrology	Exclude	Study Design
402	Chen, A. and Sheu, L. F. and Ding, S. L. and Lee, W. H.	Monomeric immunoglobulin A protects glomerulus against polymeric immunoglobulin A immune complex in experimental immunoglobulin A nephropathy	NR	Laboratory Investigation	Exclude	Wrong population
403	Chen, A. and Sheu, L. F. and Ding, S. L. and Lee, W. H.	Monomeric immunoglobulin A protects glomerulus against polymeric immunoglobulin A immune complex in experimental immunoglobulin A nephropathy	NR	Laboratory Investigation	Exclude	Duplicate
404	Chen, A. and Wong, S. and Rifai, A.	Glomerular immune deposits in experimental IgA nephropathy. A continuum of circulating and in situ formed immune complexes	1988	The American journal of pathology	Exclude	Wrong population
405	Chen, Ann, Tri-Service General Hospital, National Defense Medical Center, Taipei, Taipei, Taiwan Ka, Shuk-Man, National Defense Medical Center, Taipei, Taiwan, Taipei, Taiwan	C-Reactive Protein Is Renoprotective in Experimental IgA Nephropathy	NR	NR	Exclude	wrong population
406	Chen, D. and Wu, J. and Dong, Z. and Duan, S. and Zhang, X. and Cai, G. and Chen, X.	Genetic association between TGF-beta1 C509T polymorphism and IgA nephropathy susceptibility: A meta-analysis	NR	International Journal of Clinical and Experimental Medicine	Exclude	Study Design
407	Chen, Dhruti P., University of North Carolina, Chapel Hill, North Carolina, United States Helmuth, Margaret, Arbor Research Collaborative for Health, Ann Arbor, Michigan, United States Gbadegesin, Rasheed A., Duke University Hospital, Durham, North Carolina, United States Mottl, Amy K., University of North Carolina, Chapel Hill, North Carolina, United States Gipson, Debbie S., University of Michi…	Clinical Characteristics, Treatment Patterns, and Outcomes of Children and Adults with Biopsy-Proven Minimal Change Disease from the Cure Glomerulonephropathy Network Study (CureGN)	NR	NR	Exclude	wrong outcome
408	Chen, F. and Ma, Y. and Ding, H. and Chen, B.	Effects of Tripterygium wilfordii glycosides on regulatory T cells and Th17 in an IgA nephropathy rat model	2015	Genetics and molecular research : GMR	Exclude	Wrong population
409	Chen, G. and Chen, L. and Qiu, J. and Wang, C. and Fei, J. and Deng, S. and Li, J. and Huang, G. and Fu, Q.	Comparison of efficacy of different regimens for treating recurrent IgA nephropathy after kidney transplantation	NR	American Journal of Transplantation	Exclude	Study Design
410	Chen, H. and Tang, Z. and Zeng, C. and Hu, W. and Wang, Q. and Yu, Y. and Yao, X. and Wang, J. and Zhu, M. and Zhou, H. and Liu, H. and Liu, Z. and Li, L.	Pathological demography of native patients in a nephrology center in China	NR	Chinese Medical Journal	Exclude	Study Design
411	Chen, H. H. and Chen, D. Y. and Hsieh, T. Y. and Lai, K. L. and Chen, Y. M. and Tseng, C. W. and Lin, C. T.	Risk of end-stage renal disease requiring dialysis in ankylosing spondylitis patients starting medical therapy: A nationwide, population-based cohort study	NR	Annals of the Rheumatic Diseases	Exclude	Study Design
412	Chen, H. H. and Lin, C. H. and Lai, K. L. and Hsieh, T. Y. and Chen, Y. M. and Tseng, C. W. and Gotcher, D. F. and Chang, Y. M. and Chiou, C. C. and Liu, S. C. and Weng, S. J.	Relative risk of end-stage renal disease requiring dialysis in treated ankylosing spondylitis patients compared with individuals without ankylosing spondylitis: A nationwide, population-based, matched-cohort study	NR	PLoS ONE	Exclude	Study Design
413	Chen, J. and He, Y.	DCR2, a cellular senescent molecule, is a novel marker for assessing tubulointerstitial fibrosis in patients with immunoglobulin a nephropathy	2019	Journal of the American Society of Nephrology	Exclude	Study Design
414	Chen, J. and He, Y.	DCR2, a cellular senescent molecule, is a novel marker for assessing tubulointerstitial fibrosis in patients with immunoglobulin a nephropathy	2019	Journal of the American Society of Nephrology	Exclude	Duplicate
415	Chen, J. and Hu, W. and Xiao, F. and Lin, L. and Chen, K. and Wang, L. and Wang, X. and He, Y.	DCR2, a Cellular Senescent Molecule, Is a Novel Marker for Assessing Tubulointerstitial Fibrosis in Patients with Immunoglobulin A Nephropathy	NR	Kidney and Blood Pressure Research	Exclude	Wrong outcome
416	Chen, J. B. and Pan, H. H. and Lee, C. H. and Chien, Y. S. and Lee, C. T. and Liu, T. T. and Lam, K. K. and Hsu, K. T.	Longitudinal Change in Peritoneal Membrane Function with Continuous Ambulatory Peritoneal Dialysis (CAPD) after Peritonitis Episodes	NR	Chang Gung Medical Journal	Exclude	Study Design
417	Chen, J. S. and Chang, L. C. and Huang, S. J. and Cheng, C. W.	Targeting spleen tyrosine kinase-bruton's tyrosine kinase axis for immunologically mediated glomerulonephritis	2014	BioMed Research International	Exclude	Wrong publication type
418	Chen, J. X. and Zhou, J. F. and Shen, H. C.	Oxidative stress and damage induced by abnormal free radical reactions and IgA nephropathy	2005	Journal of Zhejiang University. Science. B	Exclude	Study Design
419	Chen, J. X. and Zhou, J. F. and Shen, H. C.	Oxidative stress and damage induced by abnormal free radical reactions and IgA nephropathy	2005	Journal of Zhejiang University. Science. B	Exclude	Duplicate
420	Chen, Jia, Daping hospital, Chongqing, Chongqing, China He, Yani, Daping hospital, Chongqing, Chongqing, China	DCR2, a Cellular Senescent Molecule, Is a Novel Marker for Assessing Tubulointerstitial Fibrosis in Patients with Immunoglobulin A Nephropathy	NR	NR	Exclude	wrong outcome
421	Chen, Joy C. Y., University of Michigan, Ann Arbor, Michigan, United States Isaac, Johanan Nithilan, University of Michigan, Ann Arbor, Michigan, United States Parasuraman, Raviprasenna K., University of Michigan, Ann Arbor, Michigan, United States	Hypercalcemia: A Prodromal Feature of Pneumocystis jirovecii Pneumonia in Kidney Transplant Recipients	NR	NR	Exclude	wrong outcome
422	Chen, S. and Yin, Q. and Ren, S. and Zhong, X. and Wang, W. and Li, G. and Wang, L.	A comparison of the effectiveness of cyclophosphamide, leflunomide, corticosteroids, or conservative management alone in patients with IgA nephropathy: a retrospective observational study	NR	Scientific reports	Exclude	Study Design
423	Chen, T. and Li, X. and Li, Y. and Xia, E. and Qin, Y. and Liang, S. and Xu, F. and Liang, D. and Zeng, C. and Liu, Z.	Prediction and Risk Stratification of Kidney Outcomes in IgA Nephropathy	NR	American Journal of Kidney Diseases	Exclude	Study Design
424	CHEN, X*1 , Molyneux, K2 , Barratt, J2 , Chen, X3	SAT-386 GALACTOSYLATION OF SERUM IgA1 ANTIBODIES AGAINST ALIMENTARY AND SYSTEMIC ANTIGENS IN IGA NEPHROPATHY IN ETHNIC GROUPS	NR	NR	Exclude	wrong outcome
425	Chen, X. and Cai, G. and Zhang, Y. and Qiu, Q. and Cheng, Q.	Control study of effects of mycophenolate mofetil on IgA nephropathy	2000	Journal of the american society of nephrology : JASN	Exclude	Timeframe
426	Chen, X. and Chen, P. and Cai, G. and Wu, J. and Cui, Y. and Zhang, Y. and Liu, S. and Li, T.	A randomized control study of mycophenolate mofetil treatment in severe IgA nephropathy	2002	Journal of the american society of nephrology : JASN	Exclude	Timeframe
427	Chen, X. and Chen, Y. and Shi, K. and Lv, Y. and Tong, H. and Zhao, G. and Chen, C. and Chen, B. and Li, D. and Lu, Z.	Comparison of prognostic, clinical, and renal histopathological characteristics of overlapping idiopathic membranous nephropathy and IgA nephropathy versus idiopathic membranous nephropathy	NR	Scientific reports	Exclude	Study Design
428	Chen, X. and Liu, H. and Wu, J.	The effect of long-term urokinase treatment combined with angiotensin-converting enzyme inhibitor on IgA nephropathy with glomerular sclerosis: a clinical control study	2001	Journal of the american society of nephrology : JASN	Exclude	Timeframe
429	Chen, X. and Wu, J. and Zhang, Y. and Liu, S. and Tang, L.	72 weeks follow-up study of effects of mycophenolate mofetil on IgA nephropathy	2001	Journal of the american society of nephrology : JASN	Exclude	Timeframe
430	Chen, X. and Wu, J. and Zhang, Y. and Liu, S. and Tang, L.	72 weeks follow-up study of effects of mycophenolate mofetil on IgA nephropathy	2001	Journal of the american society of nephrology : JASN	Exclude	Duplicate
431	Chen, X. M. and Wu, J. and Duan, S. and Zheng, Y.	Efficacy and safety of telmisartan, clopidogrelin and leflunomide in patients with IgA nephropathy - a multicentre, prospective, randomized, double-blind, double-dummy controlled clinical trial	2013	Journal of the American Society of Nephrology : JASN	Exclude	Timeframe
432	Chen, X. T. and Li, J. and Deng, R. H. and Yang, S. C. and Chen, Y. Y. and Chen, P. S. and Wang, Z. Y. and Huang, Y. and Wang, C. X. and Huang, G.	The therapeutic effect of switching from tacrolimus to low-dose cyclosporine A in renal transplant recipients with BK virus nephropathy	NR	Bioscience Reports	Exclude	Study Design
433	Chen, Y. and Li, H. and Xiao, C. and Zeng, X. and Xiao, X. and Zhou, Q. and Xiao, P.	NLRC5: Potential novel non-invasive biomarker for predicting and reflecting the progression of IgA nephritis	NR	Journal of Translational Medicine	Exclude	Wrong outcome
434	Chen, Y. and Yang, S. and Li, Y. and Liang, M.	Efficacy and safety of mycophenolate mofetil treatment in IgA nephropathy: A systematic review	2014	BMC Nephrology	Exclude	Wrong publication type
435	Chen, Y. Z. and Gao, Q. and Zhao, X. Z. and Chen, X. M. and Zhang, F. and Chen, J. and Xu, C. G. and Sun, L. L. and Mei, C. L.	Meta-analysis of tripterygium wilfordii hook F in the immunosuppressive treatment of IgA nephropathy	2010	Internal Medicine	Exclude	Wrong publication type
436	Chen, Y. Z. and Gao, Q. and Zhao, X. Z. and Chen, X. M. and Zhang, F. and Chen, J. and Xu, C. G. and Sun, L. L. and Mei, C. L.	Meta-analysis of tripterygium wilfordii hook F in the immunosuppressive treatment of IgA nephropathy	2010	Internal Medicine	Exclude	Duplicate
437	Chen, Yijiang, Case Western Reserve University, Cleveland, Ohio, United States Zee, Jarcy, Arbor Research Collaborative for Health, Ann Arbor, Michigan, United States Smith, Abigail R., Arbor Research Collaborative for Health, Ann Arbor, Michigan, United States Jayapandian, Catherine P., Case Western Reserve University, Cleveland, Ohio, United States Hodgin, Jeffrey B., The University of Michigan…	Evaluation of a Computer-Aided Quality Assessment of Whole Slide Images for Computational Pathology	NR	NR	Exclude	wrong outcome
438	Chen, Z. and Zhang, T. and Mao, K. and Shao, X. and Xu, Y. and Zhu, M. and Zhou, H. and Wang, Q. and Li, Z. and Xie, Y. and Yuan, X. and Ying, L. and Zhang, M. and Hu, J. and Mou, S.	A single-cell survey of the human glomerulonephritis	NR	Journal of Cellular and Molecular Medicine	Exclude	Study Design
439	Cheng J, Zhang W, Zhang XH, He Q, Tao XJ, Chen JH	ACEI/ARB therapy for IgA nephropathy: a meta analysis of randomised controlled trialsÂ [Preview]	NR	NR	Exclude	wrong publication type
440	Cheng J, Zhang X, Tian J, Li Q, Chen J	Combination therapy an ACE inhibitor and an angiotensin receptor blocker for IgA nephropathy: a meta-analysisÂ [Preview]	NR	NR	Exclude	wrong publication type
441	Cheng J, Zhang X, Zhang W, He Q, Tao X, Chen J	Efficacy and safety of glucocorticoids therapy for IgA nephropathy: a meta-analysis of randomized controlled trialsÂ [Preview]	NR	NR	Exclude	wrong publication type
442	Cheng, G. Y. and Liu, D. W. and Zhang, N. and Tang, L. and Zhao, Z. Z. and Liu, Z. S.	Clinical and prognostic implications of serum uric acid levels on IgA nephropathy: A cohort study of 348 cases with a mean 5-year follow-up	2013	Clinical Nephrology	Exclude	Study Design
443	Cheng, I. K. P.	Non-immune therapy of IgA glomerulonephritis	1997	Nephrology	Exclude	Wrong outcome
444	Cheng, I. K. P.	Non-immune therapy of IgA glomerulonephritis	1997	Nephrology	Exclude	Duplicate
445	Cheng, I. K. P. and Fang, G. X. and Wong, M. C. and Ji, Y. L. and Yeung, H.	A randomised prospective comparison of nadolol, captopril with or without ticlopidine on disease progression in IgA glomerulonephritis (IgAN)	1993	12th international congress of nephrology; 1993 june 13-18; jerusalem, israel	Exclude	Timeframe
446	Cheng, J. and Zhang, W. and Zhang, X. H. and He, Q. and Tao, X. J. and Chen, J. H.	ACEI/ARB therapy for IgA nephropathy: A meta analysis of randomised controlled trials	NR	International Journal of Clinical Practice	Exclude	Timeframe
447	Cheng, J. and Zhang, X. and Tian, J. and Li, Q. and Chen, J.	Combination therapy an ACE inhibitor and an angiotensin receptor blocker for IgA nephropathy: A meta-analysis	NR	International Journal of Clinical Practice	Exclude	Timeframe
448	Cheng, J. and Zhang, X. and Tian, J. and Li, Q. and Chen, J.	Combination therapy an ACE inhibitor and an angiotensin receptor blocker for IgA nephropathy: A meta-analysis	NR	International Journal of Clinical Practice	Exclude	Duplicate
449	Cheng, J. and Zhang, X. and Zhang, W. and He, Q. and Tao, X. and Chen, J.	Efficacy and safety of glucocorticoids therapy for IgA nephropathy: A meta-analysis of randomized controlled trials	NR	American Journal of Nephrology	Exclude	Timeframe
450	Cheofor, Vetalise Konje, University of Michigan Medical School, Ann Arbor, Michigan, United States Roeser, Nancy F., University of Michigan Medical School, Ann Arbor, Michigan, United States Zeng, Lixia, University of Michigan Medical School, Ann Arbor, Michigan, United States Byun, Jaeman, University of Michigan Medical School, Ann Arbor, Michigan, United States Mathew, Anna Vachaparampil, Unive…	Altered Tryptophan Catabolism via the Kynurenine Pathway Associates with CKD-Accelerated Atherosclerosis	NR	NR	Exclude	wrong population
451	Chertow, G. M. and Appel, G. B. and Block, G. A. and Chin, M. and Coyne, D. W. and Goldsberry, A. and K and a, H. and Meyer, C. J. and Pergola, P. E. and Sprague, S. M. and et al.	A cardiovascular risk mitigation strategy on the safety of bardoxolone methyl post-beacon	2019	Journal of the American Society of Nephrology : JASN	Exclude	Wrong outcome
452	Cheung, C. K. and Barratt, J.	Should we STOP immunosuppression for IgA nephropathy? Long-term outcomes from the STOP-IgAN trial	NR	Kidney International	Exclude	Wrong outcome
453	Cheung, C. K. and Molyneux, K. and Boyd, J. and Baines, R. and Brunskill, N. and Barratt, J.	The role of IgA in proximal tubular cell activation and tubulointerstitial scarring in IgA nephropathy	NR	The Lancet	Exclude	Study Design
454	Cheung, C. K. and Rajasekaran, A. and Barratt, J. and Rizk, D. V.	An update on the current state of management and clinical trials for iga nephropathy	NR	Journal of Clinical Medicine	Exclude	Wrong publication type
455	Cheung, C. K. and Szklarzewicz, J. and Rawal, R. and Barratt, J.	A Phase II study evaluating the safety and efficacy of belimumab in patients with IgA nephropathy	2018	Kidney diseases	Exclude	Wrong publication type
456	Cheung, Y. H. and Pau, E. and Loh, C. and Lajoie, G. and Wither, J. E.	Epistatic interactions between lupus susceptibility loci on New Zealand black chromosomes 1 and 13 lead to marked expansion of dendritic cell populations but have little effect on autoimmunity	2009	Arthritis and Rheumatism	Exclude	Wrong population
457	Cheung, Y. H. and Pau, E. and Wither, J. E.	Epistatic interactions between lupus susceptibility loci on New Zealand Black chromosomes 1 and 13 lead to marked expansion of dendritic cell populations but have little effect on autoimmunity	2010	Arthritis and Rheumatism	Exclude	Wrong population
458	Cheung, Y. H. and Pau, E. and Wither, J. E.	Epistatic interactions between lupus susceptibility loci on New Zealand Black chromosomes 1 and 13 lead to marked expansion of dendritic cell populations but have little effect on autoimmunity	2010	Arthritis and Rheumatism	Exclude	Duplicate
459	Cheungpasitporn, W. and Nasr, S. H. and Thongprayoon, C. and Mao, M. A. and Qian, Q.	Primary IgA nephropathy in elderly patients	2015	Nephrology (carlton, vic.)	Exclude	Wrong outcome
460	Chhabra, D. and Skaro, A. I. and Leventhal, J. R. and Dalal, P. and Shah, G. and Wang, E. and Gallon, L.	Long-term kidney allograft function and survival in prednisone-free regimens: Tacrolimus/mycophenolate mofetil versus tacrolimus/sirolimus	2012	Clinical Journal of the American Society of Nephrology	Exclude	Study Design
461	Chi, C. I.	Clinical Study on Treatment of spleen and kidney Yang deficiency type of IgA nephropathy proteinuria with 'Huangqi guizhi wuwu' decoction	2016	http://www.who.int/trialsearch/Trial2.aspx?TrialID=ChiCTR-IOR-16010174	Exclude	Wrong outcome
462	Chi, C. T.	Observation for Efficacy of methylprednisolone and combined therapy of methylprednisolone and mycophenolate mofetil for IgA nephropathy	2009	http://www.who.int/trialsearch/Trial2.aspx?TrialID=ChiCTR-TRC-09000607	Exclude	Study Design
463	Chi, C. T.	Observation for Efficacy of methylprednisolone and combined therapy of methylprednisolone and mycophenolate mofetil for IgA nephropathy	2009	http://www.who.int/trialsearch/Trial2.aspx?TrialID=ChiCTR-TRC-09000607	Exclude	Duplicate
464	ChiCTR1800014442	The efficiency and safety of Methylpredinisolone combined with low-dose corticosteroid on the treatment of patients with IgAN	NR	http://www.chictr.org.cn/showproj.aspx?proj=24628	Exclude	Outcome
465	ChiCTR1800015516	Blood and urine Galactose-Deficient IgA1 in predicting progression of IgA nephropathy	NR	http://www.chictr.org.cn/showproj.aspx?proj=26366	Exclude	Outcome
466	ChiCTR1800015852	Evulation of Progression and outcomes in IgA nephropathy by GENe expression from urine Exfoliated cells -1	NR	http://www.chictr.org.cn/showproj.aspx?proj=26988	Exclude	Study Design
467	ChiCTR1800016254	The study of urinary DcR2 in the progression and prognosis of IgA nephropathy	NR	http://www.chictr.org.cn/showproj.aspx?proj=27127	Exclude	Outcome
468	ChiCTR1800019317	Effect of anti-helicobacter pylori therapy on IgA nephropathy in elderly patients	NR	http://www.chictr.org.cn/showproj.aspx?proj=29907	Exclude	Outcome
469	ChiCTR1800019606	Effect of kunxian capsule and leflunomide on IgA nephropathy	NR	http://www.chictr.org.cn/showproj.aspx?proj=30728	Exclude	Outcome
470	ChiCTR1900022100	Evaluation of clinical efficacy of Modified Huangqi Chifeng Decoction in treating IgA Nephropathy proteinuia based on Chinese medicine pathogenesis of â€œdeficiency-wind-stasis -toxinâ€	NR	http://www.chictr.org.cn/showproj.aspx?proj=31781	Exclude	Outcome
471	ChiCTR1900022567	The role of FABP4 in renal interstitial fibrosis	NR	http://www.chictr.org.cn/showproj.aspx?proj=38119	Exclude	Outcome
472	ChiCTR1900026883	A prospective randomized controlled trial of a new method for glucocorticoid intervention in progressive IgA nephropathy	NR	http://www.chictr.org.cn/showproj.aspx?proj=42829	Exclude	Outcome
473	ChiCTR1900027959	Study on intestinal mucosal immunity of IgA nephropathy	NR	http://www.chictr.org.cn/showproj.aspx?proj=45480	Exclude	Outcome
474	ChiCTR2000029512	Study of intestinal flora in children with renal diseases	NR	http://www.chictr.org.cn/showproj.aspx?proj=48966	Exclude	Outcome
475	ChiCTR2000029513	Proteomics and metabonomics of renal diseases in children	NR	http://www.chictr.org.cn/showproj.aspx?proj=48961	Exclude	Outcome
476	ChiCTR2000030422	A medical records based study for analysis Correlation between HDAC6 and renal function in patients with IgA nephropathy	NR	http://www.chictr.org.cn/showproj.aspx?proj=50233	Exclude	Outcome
477	ChiCTR2000032507	Chemokine CXCL1 in evaluation of disease activity and prognosis of IgA nephropathy: a prospective study	NR	http://www.chictr.org.cn/showproj.aspx?proj=47714	Exclude	Outcome
478	ChiCTR2000036468	A Multicentre, Randomized, Controlled Trial of Rituximab in Treatment of Primary IgA Nephropathy	NR	http://www.chictr.org.cn/showproj.aspx?proj=58199	Exclude	Outcome
479	ChiCTR2000037300	Effect of Nian-Mo granules for IgA nephropathy by regulating intestinal microecology	NR	http://www.chictr.org.cn/showproj.aspx?proj=60471	Exclude	Outcome
480	ChiCTR2000038104	Efficacy and safety of Artesunate for patients with IgA nephropathy: a multicenter, double-blind, randomized, placebo-controlled trial.	NR	http://www.chictr.org.cn/showproj.aspx?proj=61338	Exclude	Outcome
481	ChiCTR2000038337	Correlation study of urine exosomes miRNAs and renal macrophage infiltration in IgA nephropathy patients	NR	http://www.chictr.org.cn/showproj.aspx?proj=58020	Exclude	Outcome
482	ChiCTR2000040161	Study on dose-effect relationship and safety of Modified Huangqi Chifeng Decoction with different doses of Astragalus in the treatment of IgA nephroproteinuria	NR	http://www.chictr.org.cn/showproj.aspx?proj=63913	Exclude	Outcome
483	ChiCTR2000040352	Developing and organizing IgA nephropathy database with REDCap	NR	http://www.chictr.org.cn/showproj.aspx?proj=63583	Exclude	Outcome
484	ChiCTR2100042331	Effect evaluation and related mechanism research on different stages of IgA nephropathy treated by supplementing Qi, nourishing Yin and removing blood stasis	NR	http://www.chictr.org.cn/showproj.aspx?proj=60983	Exclude	Outcome
485	ChiCTR-COC-16009126	A Study of the Relationship between Early IgA Nephropathy and Plasma Melatonin Level	NR	http://www.chictr.org.cn/showproj.aspx?proj=15330	Exclude	Outcome
486	ChiCTR-IIR-17013487	A multicenter, double blind, double dummy, randomized controlled clinical study on the treatment of IgA nephropathy with Zhengqingfengtongning extantab	NR	http://www.chictr.org.cn/showproj.aspx?proj=22847	Exclude	Outcome
487	ChiCTR-IOR-16010174	Clinical Study on Treatment of spleen and kidney Yang deficiency type of IgA nephropathy proteinuria with 'Huangqi guizhi wuwu' decoction	NR	http://www.chictr.org.cn/showproj.aspx?proj=17288	Exclude	Outcome
488	ChiCTR-OIC-17011379	Regulation and clinical study of low - dose IL - 2 on lymphocyte subsets in patients with IgA nephropathy	NR	http://www.chictr.org.cn/showproj.aspx?proj=19369	Exclude	Outcome
489	ChiCTR-OID-17013317	A Study to Evaluate the Effect of Yishen Huazhuo Granules in Patients With IgA Nephropathy	NR	http://www.chictr.org.cn/showproj.aspx?proj=21485	Exclude	Outcome
490	ChiCTR-ONC-10001124	The effect and safety of mizoribine for IgA Nephropathy in children	NR	http://www.chictr.org.cn/showproj.aspx?proj=8415	Exclude	Outcome
491	ChiCTR-OOC-14005328	A Prospective Observational Cohort Study to Assess Immune Profiling in Primary IgA Nephropathy	NR	http://www.chictr.org.cn/showproj.aspx?proj=9649	Exclude	Outcome
492	ChiCTR-OOC-16008573	Severe IgA nephropathy patients with 'Liver and kidney Yin Deficiency' in clinical prospective cohort study on Optimization	NR	http://www.chictr.org.cn/showproj.aspx?proj=13294	Exclude	Outcome
493	ChiCTR-OPN-16010028	Effects of Tripterygium wilfordii induction therapy to IgA nephropathy patients with heavy proteinuria	NR	http://www.chictr.org.cn/showproj.aspx?proj=16968	Exclude	Outcome
494	ChiCTR-ROC-16009544	Establishment and application of a risk stratification proposal of IgA nephropathy: a case records based study	NR	http://www.chictr.org.cn/showproj.aspx?proj=16127	Exclude	Outcome
495	ChiCTR-RRC-16009120	A Prognostic Model Study of IgA Nephropathy Based on Clinicopathologic Features	NR	http://www.chictr.org.cn/showproj.aspx?proj=15356	Exclude	Outcome
496	ChiCTR-RRC-17011705	Analysis on Clinical and Pathological Characteristics of IgA Nephropathy Secondary to Spondyloarthritis: a case record based retrospective study	NR	http://www.chictr.org.cn/showproj.aspx?proj=19986	Exclude	Study Design
497	ChiCTR-TRC-06000004	ACEi/ARB alone versus ACEi/ARB plus Steroids in the treatment of primary IgA nephropathy, a randomized multicenter controlled trial	NR	http://www.chictr.org.cn/showproj.aspx?proj=9521	Exclude	Outcome
498	ChiCTR-TRC-09000338	Full dose of RASS blockade versus steroids therapy in patients with IgA nephropathy	NR	http://www.chictr.org.cn/showproj.aspx?proj=9193	Exclude	Outcome
499	ChiCTR-TRC-09000607	Observation for Efficacy of methylprednisolone and combined therapy of methylprednisolone and mycophenolate mofetil for IgA nephropathy	NR	http://www.chictr.org.cn/showproj.aspx?proj=8928	Exclude	Outcome
500	ChiCTR-TRC-09000630	Treatment of Early Immunoglobulin A Nephropathy by the Angiotensin Converting Enzyme Inhibitor Ramipril - A Randomized Controlled Trial	NR	http://www.chictr.org.cn/showproj.aspx?proj=8905	Exclude	Outcome
501	ChiCTR-TRC-10000776	A Study on the Efficacy and Safety of Telmisartan, Clopidogrelin and Leflunomide in patients with IgA nephropathy	NR	http://www.chictr.org.cn/showproj.aspx?proj=8760	Exclude	Outcome
502	ChiCTR-TRC-10000824	the clinical effect of Fufang Shenyan Tablet on IgA Nephropathy patients	NR	http://www.chictr.org.cn/showproj.aspx?proj=8712	Exclude	Outcome
503	ChiCTR-TRC-12002228	The Clinical Study on the Dispelling Wind-dampness of IgA Nephropathy	NR	http://www.chictr.org.cn/showproj.aspx?proj=7322	Exclude	Outcome
504	ChiCTR-TRC-13003038	Mizoribine for the Treatment of Pediatric IgA Nephropathy	NR	http://www.chictr.org.cn/showproj.aspx?proj=6519	Exclude	Outcome
505	ChiCTR-TRC-13003702	Study of Standardized Treatment of Integrative Medicine With the Severe IgA Nephropathy	NR	http://www.chictr.org.cn/showproj.aspx?proj=5858	Exclude	Outcome
506	Chida, Y. and Tomura, S. and Takeuchi, J.	Renal survival rate of IgA nephropathy	1985	Nephron	Exclude	Study Design
507	Chimenti, M. S. and Ballanti, E. and Triggianese, P. and Perricone, R.	Vasculitides and the Complement System: a Comprehensive Review	NR	Clinical Reviews in Allergy and Immunology	Exclude	Wrong publication type
508	Chitturi, Chandrika, Henry Ford Hospital, Dearborn, Michigan, United States Soman, Sandeep S., Henry Ford Hospital, Dearborn, Michigan, United States	Exploring the History and Outcomes of Hepatitis B Core Antibody-Positive Hemodialysis Patients Focusing on Occult Hepatitis B	NR	NR	Exclude	wrong outcome
509	Cho, Ajin, Hallym university Kangnam Sacred Heart Hospital, Seoul, Korea (the Republic of) Noh, Jung-woo, Chun & Cho's Medical Clinic & Dialysis Center, Seoul, Korea (the Republic of) Kim, Juhee, Department of Internal Medicine-Nephrology, Gangnam Sacred Heart Hospital, Korea, Republic of, Seoul, Korea (the Republic of)	Progression of Diabetic Retinopathy and Declining Renal Function in Patients with Type 2 Diabetes	NR	NR	Exclude	wrong outcome
510	Cho, B. S. and Yun, H. and Jung, S. and Lee, H. S.	Proteinuria is not always associated with prognosis in IGA nephropathy	NR	Nephrology Dialysis Transplantation	Exclude	Wrong outcome
511	Cho, B. S. and Yun, H. and Jung, S. M. and Cho, W. H. and Lee, H.	Proteinuria could not be a surrogate prognostic marker in IGA nephropathy	2019	Journal of the American Society of Nephrology	Exclude	Study Design
512	Cho, M. H. and Yang, E. A. and Park, S. H. and Hwang, Y. J. and Ko, C. W.	Clinical manifestations of IGA nephropathy combined with thin glomerular basement membrane in children	NR	NDT Plus	Exclude	Study Design
513	Cho, S. and Ahn, K. and Kim, D. and Zheng, Z. and Cho, S. and Kang, S. and Lee, J. and Park, Y. and Lee, K. and Bang, D.	Identification of HnRNP-A2/B1 as a target antigen of anti-endothelial cell IgA antibody in BehÃ§et's disease	2011	The Journal of investigative dermatology	Exclude	Wrong outcome
514	Cho, Won-Hee, Kyung Hee University Hospital at Gangdong Department of Orthopedic Surgery, Seoul, Korea (the Republic of) Jung, Su Woong, Kyung Hee University Hospital at Gangdong Department of Orthopedic Surgery, Seoul, Korea (the Republic of) Moon, Ju young, Kyung Hee University Hospital at Gangdong Department of Orthopedic Surgery, Seoul, Korea (the Republic of) Kim, Yang gyun, Kyung Hee Univer…	Early Increase in Urinary Exosomal BK Virus MicroRNA as a Predictive Marker of BK Virus Nephropathy: A Prospective Kidney Transplantation Cohort	NR	NR	Exclude	wrong outcome
515	CHOI, W*1 , Hong, YA1 , Chang, YK1 , Kim, SY1	POS-139 HYPERURICEMIA IN WOMEN IS MORE CORELATED TO POOR PROGNOSTIC HISTOLOGY IN IGA NEPHROPATHY	NR	NR	Exclude	wrong outcome
516	Choi, W. J. and Hong, Y. A. and Min, J. W. and Koh, E. S. and Kim, H. D. and Ban, T. H. and Kim, Y. S. and Kim, Y. K. and Shin, S. J. and Kim, S. Y. and Yang, C. W. and Chang, Y. K.	Hypertriglyceridemia is associated with more severe histological glomerulosclerosis in iga nephropathy	NR	Journal of Clinical Medicine	Exclude	Study Design
517	Choi, W. J. and Hong, Y. A. and Min, J. W. and Koh, E. S. and Kim, H. D. and Ban, T. H. and Kim, Y. S. and Kim, Y. K. and Shin, S. J. and Kim, S. Y. and Yang, C. W. and Chang, Y. K.	Hypertriglyceridemia is associated with more severe histological glomerulosclerosis in iga nephropathy	NR	Journal of Clinical Medicine	Exclude	Duplicate
518	Chou HH, Chiou YY, Hung PH, Chiang PC, Wang ST	Omega-3 fatty acids ameliorate proteinuria but not renal function in IgA nephropathy: a meta-analysis of randomized controlled trialsÂ [Preview]	NR	NR	Exclude	wrong publication type
519	Chou, H. H. and Chiou, Y. Y. and Hung, P. H. and Chiang, P. C. and Wang, S. T.	Omega-3 fatty acids ameliorate proteinuria but not renal function in iga nephropathy: A meta-analysis of randomized controlled trials	NR	Nephron - Clinical Practice	Exclude	Timeframe
520	Chou, H. H. and Lin, C. Y. and Chiou, Y. H. and Tain, Y. L. and Wang, Y. F. and Wang, H. H. and Chiou, Y. Y.	Clinical characteristics and prevalence of complications of chronic kidney disease in children: the Taiwan Pediatric Renal Collaborative study	NR	Pediatric Nephrology	Exclude	Study Design
521	Chow, K. M. and Szeto, C. C. and Kwan, B. C. H. and Leung, C. B. and Chung, K. Y. and Li, P. K. T.	Dual therapy with ACE inhibitors and angiotensin II receptor blockers in proteinuric IgA nephropathy patients	2007	Hong Kong Journal of Nephrology	Exclude	Study Design
522	Chowdhary, P. K. and Kale, S. A.	Non diabetic renal disease in type 2 DM-A single center retrospective study	NR	Indian Journal of Nephrology	Exclude	Study Design
523	Chowdhury, P. and Bourmpaki, E. and Oliveira, G. and Bunce, C. and Coker, B. and Weir, A. and Higgins, F. and Ploeg, R. and McLean, A. and Clatworthy, M. and Lord, G. and Aguiar, R.	Incidence of de novo and recurrent glomerulonephritis post renal transplantation in the united kingdom: use of text mining to assess unstructured data in a large cohort	NR	Transplant International	Exclude	Study Design
524	Chowdhury, P. and Bourmpaki, E. and Oliveira, G. and Bunce, C. and Coker, B. and Weir, A. and Higgins, F. and Ploeg, R. and McLean, A. and Clatworthy, M. and Lord, G. and Aguiar, R.	Incidence of de novo and recurrent glomerulonephritis post renal transplantation in the united kingdom: use of text mining to assess unstructured data in a large cohort	NR	Transplant International	Exclude	Duplicate
525	Chowdhury, Zafira, NYU Winthrop Hospital, Mineola, New York, United States Borshchenko, Yevgeniy, NYU Winthrop, Mineola, New York, United States Stokes, Michael Barry, Columbia University Medical Center, New York, New York, United States Khatri, Minesh, NYU Winthrop, Mineola, New York, United States Masani, Naveed N., NYU Winthrop, Mineola, New York, United States	IgA Dominant Infection-Related Glomerulonephritis in the Setting of Acute Ehrlichiosis	NR	NR	Exclude	wrong outcome
526	Chu, Chi, University of California, San Francisco, San Francisco, California, United States McCulloch, Charles E., University of California, San Francisco, San Francisco, California, United States Pavkov, Meda E., Centers for Disease Control and Prevention, Atlanta, Georgia, United States Burrows, Nilka Rios, Centers for Disease Control and Prevention, Atlanta, Georgia, United States Gillespie, B…	CKD Awareness Among US Adults by Future Risk of ESKD, 1999-2016	NR	NR	Exclude	wrong outcome
527	Chu, M. and Li, H. R. and Wang, J. J. and Geng, H. Y. and Tu, J. and Cao, L. and Su, B. G. and Yao, Y. and Ding, J.	The expression and role of TGF-beta1 and matrix metalloproteinase 9 in IgA nephropathy children	NR	Pediatric Nephrology	Exclude	Study Design
528	Chu, Nadia M., Johns Hopkins, Baltimore, Maryland, United States Shi, Zhan, Johns Hopkins, Baltimore, Maryland, United States Haugen, Christine E., Johns Hopkins, Baltimore, Maryland, United States Norman, Silas, University of Michigan Health Systems, Ann Arbor, Michigan, United States Segev, Dorry L., Johns Hopkins, Baltimore, Maryland, United States McAdams-DeMarco, Mara, Johns Hopkins, Baltimo…	Poor Outcomes in Kidney Transplant (KT) Candidates and Recipients with History of Falls	NR	NR	Exclude	wrong outcome
529	Chu, Xiaoxin, Tongji Hospital, Huazhong Univ of Science and Technology, Wuhan, Hubei, China Xu, Gang, Tongji Hospital, Huazhong Univ of Science and Technology, Wuhan, Hubei, China Zeng, Rui, Tongji Hospital, Huazhong Univ of Science and Technology, Wuhan, Hubei, China	The Short-Time Efficacy and Safety of Immunoadsorption onto Protein A, Compared with Plasma Exchange, in the Treatment of Severe Immunological Nephropathy	NR	NR	Exclude	wrong outcome
530	Chua, D. C. Y. and Bakris, G. L.	Is proteinuria a plausible target of therapy?	NR	Current Hypertension Reports	Exclude	Wrong outcome
531	Chua, J. S. and Z and bergen, M. and Wolterbeek, R. and Baelde, H. J. and van Es, L. A. and de Fijter, J. W. and Bruijn, J. A. and Bajema, I. M.	Complement-mediated microangiopathy in IgA nephropathy and IgA vasculitis with nephritis	NR	Modern Pathology	Exclude	Study Design
532	Chua, J. S. and Z and bergen, M. and Wolterbeek, R. and Baelde, H. J. and van Es, L. A. and de Fijter, J. W. and Bruijn, J. A. and Bajema, I. M.	Complement-mediated microangiopathy in IgA nephropathy and IgA vasculitis with nephritis	NR	Modern Pathology	Exclude	Duplicate
533	Chun, J. and Chung, H. and Wang, X. and Barry, R. and Taheri, Z. M. and Platnich, J. M. and Ahmed, S. B. and Trpkov, K. and Hemmelgarn, B. and Benediktsson, H. and James, M. T. and Muruve, D. A.	NLRP3 Localizes to the Tubular Epithelium in Human Kidney and Correlates With Outcome in IgA Nephropathy	NR	Scientific reports	Exclude	Study Design
534	Ciferska, H. and Honsova, E. and Hruskova, Z. and Neprasova, M. and Suchanek, M. and Zima, T. and Coppo, R. and Tesar, V. and Novak, J. and Maixnerova, D.	The role of expression of toll-like receptors 4 and 9 in stratification of severity of IgA nephropathy	2018	Journal of the American Society of Nephrology	Exclude	Wrong outcome
535	Ciferska, H. and Honsova, E. and Lodererova, A. and Hruskova, Z. and Neprasova, M. and Vachek, J. and Suchanek, M. and Zima, T. and Coppo, R. and Tesar, V. and Novak, J. and Maixnerova, D.	Does the renal expression of Toll-like receptors play a role in patients with IgA nephropathy?	NR	Journal of Nephrology	Exclude	Study Design
536	Ciferska, H. and Honsova, E. and Lodererova, A. and Hruskova, Z. and Neprasova, M. and Vachek, J. and Suchanek, M. and Zima, T. and Coppo, R. and Tesar, V. and Novak, J. and Maixnerova, D.	Does the renal expression of Toll-like receptors play a role in patients with IgA nephropathy?	NR	Journal of Nephrology	Exclude	Duplicate
537	Cinotti, G. A. and Comunian, C.	Hypertension and renal disease	1993	Renal Failure	Exclude	Study Design
538	Clarkson, A. R. and Seymour, A. E. and Woodroffe, A. J.	Controlled trial of phenytoin therapy in IgA nephropathy	1980	Australian and New Zealand Journal of Medicine	Exclude	Duplicate
539	Claudia Curci1 , Fabio Sallustio2 , Nada Chaoul3 , Angela Picerno3 , Gabriella Lauriero3 , Chiara Divella3 , Vincenzo Di Leo3 , Maria De Angelis4 , Luigi Macchia3 , Anna Gallone1 , Renato Monteiro5 , Francesco Pesce3 , Loreto Gesualdo3	HIGH LEVELS OF FIVE SPECIFIC FECAL METABOLITES IN IGA NEPHROPATHY PATIENTS SUPPORT THE HYPOTHESIS OF THE INTESTINAL-RENAL AXIS CONNECTION	NR	NR	Exclude	wrong outcome
540	Coe, S. and Raimondo, M.	Henoch schonlein purpura: A rare cause of adult abdominal pain	NR	American Journal of Gastroenterology	Exclude	Study Design
541	Cohen Tervaert, J. W.	ANCA testing in monitoring the activity of the disease	2003	Kidney and Blood Pressure Research	Exclude	Study Design
542	Cohen, R. and Kanagaratnam, L. and Colosio, C. and Laurent, B. and Longuet, H. and Caillard, S. and Luc, F. and Mousson, C. and Essig, M. and Thierry, A. and et al.	High dose steroid therapy for the treatment of recurrent IgA nephropathy on kidney allograft (rigacort study, recurrent IgA and Corticosteroids)	2018	Kidney diseases	Exclude	Study Design
543	Cohen, R. and Kanagaratnam, L. and Colosio, C. and Vuiblet, V. and Laurent, B. and Longuet, H. and Caillard, S. and Frimat, L. and Mousson, C. and Essig, M. and et al.	High dose steroid therapy for the treatment of recurrent IgA nephropathy on kidney allograft (rigacort study, recurrent IgA and corticosteroids)	2019	Transplant international	Exclude	Wrong publication type
544	Collins, M. G. and Rogers, N. M. and Jesudason, S. and Kireta, S. and Brealey, J. and Coates, P. T.	Spontaneous immune complex deposition and proteinuria in the common marmoset monkey (callithrix jacchus)-a model of benign non-progressive glomerulopathy	NR	Nephrology	Exclude	Wrong population
545	Collister, D. and Rodrigues, J. C. and Mbuagbaw, L. and Devereaux, P. J. and Guyatt, G. and Herrington, W. and Walsh, M.	Prerandomization run-in periods in randomized controlled trials of chronic diseases: a methodological study	NR	Journal of Clinical Epidemiology	Exclude	Study Design
546	Collister, D. and Rodrigues, J. C. and Mbuagbaw, L. and Devereaux, P. J. and Guyatt, G. and Herrington, W. and Walsh, M.	Prerandomization run-in periods in randomized controlled trials of chronic diseases: a methodological study	NR	Journal of Clinical Epidemiology	Exclude	Duplicate
547	Connaughton, D. M. and Bukhari, S. and Conlon, P. and Cassidy, E. and O'Toole, M. and Mohamad, M. and Flanagan, J. and Butler, T. and O'Leary, A. and Wong, L. and O'Regan, J. and Moran, S. and O'Kelly, P. and Logan, V. and Griffin, B. and Griffin, M. and Lavin, P. and Little, M. A.	The Irish Kidney Gene Project - Prevalence of Family History in Patients with Kidney Disease in Ireland	2015	Nephron	Exclude	Wrong outcome
548	Conway, J. J. S. and Wijaya, C. and Sen, S.	The safety and efficacy of cyclophosphamide prescribing in a renal unit: A retrospective observational study	NR	Nephrology	Exclude	Study Design
549	Cooper, D. K. C. and Wijkstrom, M. and Hariharan, S. and Chan, J. L. and Singh, A. and Horvath, K. and Mohiuddin, M. and Cimeno, A. and Barth, R. N. and Lamattina, J. C. and Pierson, R. N.	Selection of Patients for Initial Clinical Trials of Solid Organ Xenotransplantation	NR	Transplantation	Exclude	Study Design
550	Coppo, R.	Pediatric IgA Nephropathy: Clinical and Therapeutic Perspectives	NR	Seminars in Nephrology	Exclude	Wrong outcome
551	Coppo, R.	Is a legacy effect possible in IgA nephropathy?	NR	Nephrology Dialysis Transplantation	Exclude	Wrong publication type
552	Coppo, R.	Proteasome inhibitors in progressive renal diseases	2014	Nephrology Dialysis Transplantation	Exclude	Wrong outcome
553	Coppo, R.	Clinical and histological risk factors for progression of IgA nephropathy: an update in children, young and adult patients	NR	Journal of Nephrology	Exclude	Study Design
554	Coppo, R.	Biomarkers and targeted new therapies for IgA nephropathy	NR	Pediatric Nephrology	Exclude	Study Design
555	Coppo, R.	Corticosteroids in IgA nephropathy: Lessons from recent studies	NR	Journal of the American Society of Nephrology	Exclude	Wrong outcome
556	Coppo, R.	The Gut-Renal Connection in IgA Nephropathy	NR	Seminars in Nephrology	Exclude	Study Design
557	Coppo, R.	Treatment of IgA nephropathy: Recent advances and prospects	NR	Nephrologie et Therapeutique	Exclude	Study Design
558	Coppo, R.	IgA nephropathy: A European perspective in the corticosteroid treatment	NR	Kidney Diseases	Exclude	Study Design
559	Coppo, R.	The gut-kidney axis in IgA nephropathy: role of microbiota and diet on genetic predisposition	NR	Pediatric Nephrology	Exclude	Study Design
560	Coppo, R.	Pediatric IgA Nephropathy in Europe	NR	Kidney Diseases	Exclude	Study Design
561	Coppo, R.	Pediatric IgA Nephropathy: Clinical and Therapeutic Perspectives	NR	Seminars in Nephrology	Exclude	Duplicate
562	Coppo, R.	Treatment of IgA nephropathy: Recent advances and prospects	NR	Nephrologie et Therapeutique	Exclude	Duplicate
563	Coppo, R. and Amore, A. and Gianoglio, B. and Porcellini, M. and Peruzzi, L. and Gusmano, R. and Giani, M. and Sereni, F. and Gianviti, A. and Rizzoni, G.	Macromolecular IgA and abnormal IgA reactivity in sera from children with IgA nephropathy. Italian Collaborative Paediatric IgA Nephropathy Study	1995	Clinical nephrology	Exclude	Study Design
564	Coppo, R. and Amore, A. and Gianoglio, B. and Porcellini, M. and Peruzzi, L. and Reyna, A. and Gusmano, R. and Giani, M. and Sereni, F. and Gianviti, A.	IgA serology in idiopathic IgA deposit nephropathy in children	1994	Minerva urologica e nefrologica = The Italian journal of urology and nephrology	Exclude	Study Design
565	Coppo, R. and Amore, A. and Gianoglio, B. and Porcellini, M. and Peruzzi, L. and Reyna, A. and Gusmano, R. and Giani, M. and Sereni, F. and Gianviti, A.	IgA serology in idiopathic IgA deposit nephropathy in children	1994	Minerva urologica e nefrologica = The Italian journal of urology and nephrology	Exclude	Duplicate
566	Coppo, R. and Amore, A. and Peruzzi, L. and Mancuso, D. and Camilla, R.	Angiotensin antagonists and fish oil for treating IgA nephropathy	2007	IgA Nephropathy Today	Exclude	Timeframe
567	Coppo, R. and Chiesa, M. and Cirina, P. and Peruzzi, L. and Amore, A.	In human IgA nephropathy uteroglobin does not play the role inferred from transgenic mice	NR	American Journal of Kidney Diseases	Exclude	Study Design
568	Coppo, R. and Feehally, J. and Glassock, R. J.	IgA nephropathy at two score and one	NR	Kidney International	Exclude	Wrong outcome
569	Coppo, R. and Feehally, J. and Glassock, R. J.	IgA nephropathy at two score and one	NR	Kidney International	Exclude	Duplicate
570	Coppo, R. and Lofaro, D. and Camilla, R. R. and Bellur, S. and Cattran, D. and Cook, H. T. and Roberts, I. S. D. and Peruzzi, L. and Amore, A. and Emma, F. and Fuiano, L. and Berg, U. and Topaloglu, R. and Bilginer, Y. and Gesualdo, L. and Polci, R. and Mizerska-Wasiak, M. and Caliskan, Y. and Lundberg, S. and Cancarini, G. and Geddes, C. and Wetzels, J. and Wiecek, A. and Durlik, M. and Cusinato…	Risk factors for progression in children and young adults with IgA nephropathy: an analysis of 261 cases from the VALIGA European cohort	NR	Pediatric Nephrology	Exclude	Study Design
571	Coppo, R. and Mazzucco, G. and Martina, G. and Roccatello, D. and Amore, A. and Novara, R. and Bargoni, A. and Piccoli, G. and Sena, L.	Gluten-induced experimental IgA glomerulopathy	1989	Laboratory investigation; a journal of technical methods and pathology	Exclude	Wrong population
572	Coppo, R. and Peruzzi, L. and Amore, A. and Camilla, R. and Mancuso, D. and Lin, X. and Ranchin, B. and Pavone, G.	Follow-up analysis of patients who reached the end-point during the IgACE, a placebo-controlled trial of ACE-inhibitors in children and young people with IgA nephropathy and moderate proteinuria	2007	Journal of the american society of nephrology : JASN	Exclude	Timeframe
573	Coppo, R. and Peruzzi, L. and Amore, A. and Camilla, R. and Mancuso, D. and Lin, X. and Ranchin, B. and Pavone, G.	Follow-up analysis of patients who reached the end-point during the IgACE, a placebo-controlled trial of ACE-inhibitors in children and young people with IgA nephropathy and moderate proteinuria	2007	Journal of the american society of nephrology : JASN	Exclude	Duplicate
574	Coppo, R. and Peruzzi, L. and Amore, A. and Mancuso, D. and Piccoli, A. and Cochat, P. and Stone, R. and Kirschstein, M. and Linne, T.	IgACE: first multicentric prospective double blind randomized and placebo controlled study on ACE-inhibitors (ACE-I) administration in moderately proteinuric IgA nephropathy (IgAN) in the young	2006	Pediatric nephrology (berlin, germany)	Exclude	Timeframe
575	Coppo, R. and Peruzzi, L. and Amore, A. and Piccoli, A.	IgACE: first prospective double-blind randomized placebo-controlled multicenter trial of ACE-inhibitors (ACE-I) in moderately proteinuric IgA nephropathy (IgAN) in the young	2005	Journal of the american society of nephrology : JASN	Exclude	Timeframe
576	Coppolino, G. and Comi, N. and Bolignano, D. and Patella, G. and Comi, A. and Provenzano, M. and Rivoli, L. and Andreucci, M. and Fuiano, G.	Urinary Neutrophil Gelatinase-Associated Lipocalin (NGAL) Predicts Renal Function Decline in Patients With Glomerular Diseases	NR	Frontiers in Cell and Developmental Biology	Exclude	Study Design
577	Cormican, Sarah, National University of Ireland Galway, Galway, Ireland Naicker, Serika D., National University of Ireland Galway, Galway, Ireland Negi, Neema, National University of Ireland Galway, Galway, Ireland Dennedy, Michael Conall, National University of Ireland Galway, Galway, Ireland Griffin, Matthew D., National University of Ireland Galway, Galway, Ireland	The Expansion and Phenotype of HLA-DRhi Intermediate Monocytes in CKD	NR	NR	Exclude	wrong outcome
578	Correia, S. and Santos, S. and Malheiro, J. and Silva, F. and Tavares, J. and Castro, A. and Campos, A. and Santos, J. and Cabrita, A.	IgA nephropathy: Mest-C score aggregations associated with distinct rates of EGFR decline	NR	Nephrology Dialysis Transplantation	Exclude	Study Design
579	Correia, S. and Silva, F. S. and Santos, S. and Castro, A. and Tavares, J. M. and Campos, A. and Moreira, C. L. and Malheiro, J. and Lascasas, J.	Crescentic lesions in IgA nephropathy: Impact on outcome	2018	Journal of the American Society of Nephrology	Exclude	Study Design
580	Corremans, RaphaÃ«lle, Universiteit Antwerpen, Antwerpen, Belgium Neven, Ellen, Universiteit Antwerpen, Antwerpen, Belgium D'Haese, Patrick, Universiteit Antwerpen, Antwerpen, Belgium Vervaet, Benjamin Arthur, Universiteit Antwerpen, Antwerpen, Belgium Verhulst, Anja, Universiteit Antwerpen, Antwerpen, Belgium	Metformin Therapy Is Able to Halt the Progression of Established CKD in Rats	NR	NR	Exclude	wrong population
581	Cortazar, Frank B., Massachusetts General Hospital, Watertown, Massachusetts, United States Niles, John, Massachusetts General Hospital, Watertown, Massachusetts, United States Bekker, Petrus, Chemocentryx Inc., Mountain View, California, United States Singh, Rajinder, Chemocentryx Inc., Mountain View, California, United States Zhao, Bin N., Chemocentryx Inc., Mountain View, California, United St…	LUMINA-1: A Randomized, Controlled, Dose-Ranging Study in Patients with Focal Segmental Glomerulosclerosis Treated with CCX140, an Inhibitor of the Chemokine Receptor CCR2	NR	NR	Exclude	wrong population
582	Cosio, F. G. and Lam, S. and Folami, A. O.	Immune regulation of immunoglobulin production in IgA-nephropathy	1982	Clinical Immunology and Immunopathology	Exclude	Wrong population
583	Cosioa, F. G. and Falkenhain, M. E. and Sedmak, D. D.	Association of thin glomerular basement membrane with other glomerulopathies	NR	Kidney International	Exclude	Study Design
584	Costa, R. and Monteiro, R. and Lehuen, A. and Joskowicz, M. and NoÃ«l, L. and Droz, D.	Immune complex-mediated glomerulopathy in experimental Chagas' disease	1991	Clinical immunology and immunopathology	Exclude	Study Design
585	Costa, R. and Monteiro, R. and Lehuen, A. and Joskowicz, M. and NoÃ«l, L. and Droz, D.	Immune complex-mediated glomerulopathy in experimental Chagas' disease	1991	Clinical immunology and immunopathology	Exclude	Duplicate
586	Costanzi, S. and Ferraro, M. and Sturniolo, A. and Passalacqua, S. and D'Alonzo, S. and Tullio, T. and Grazia Porri, M. and Fulignati, P.	Combined treatment with renin-angiotensin system blockers and polyunsaturated fatty acids in IgA nephropathy: promising results on proteinuria at six months	2006	Nephrology dialysis transplantation	Exclude	Timeframe
587	Coupes, B. M. and Speake, M. and Johnson, R. W. G. and Roberts, I. S. D. and Campbell, B. and Short, C. D.	Tacrolimus monotherapy in renal transplantation: Four-year data	2002	Transplantation Proceedings	Exclude	Timeframe
588	Courtney, A. E. and McNamee, P. T. and Nelson, W. E. and Maxwell, A. P.	Does angiotensin blockade influence graft outcome in renal transplant recipients with IgA nephropathy?	NR	Nephrology Dialysis Transplantation	Exclude	Study Design
589	COX, J*1 , Wu, J1 , Naidu, N1 , Gunawan, M1 , Chong, O2 , King, A	POS-370 HUMAN RENAL MESANGIAL CELL ACTIVATION INDUCED BY ENDOTHELIN-1 OR IGA NEPHROPATHY PATIENT-DERIVED IMMUNE COMPLEXES IS BLOCKED BY SELECTIVE ETA ANTAGONIST ATRASENTA	NR	NR	Exclude	wrong outcome
590	Cox, S. N. and Curci, C. and Serino, G. and Rossini, M. and Bonomini, M. and Sirolli, V. and Felaco, P. and Zaza, G. and Squarzoni, I. and Gangemi, C. and Schena, F. P.	Gene expression analysis of active and chronic renal lesions in IGA nephropathy diagnosed using the MEST-C classification: A multicenter study	NR	Journal of the American Society of Nephrology	Exclude	Study Design
591	Cox, S. N. and Curci, C. and Serino, G. and Rossini, M. and Bonomini, M. and Sirolli, V. and Felaco, P. and Zaza, G. and Squarzoni, I. and Gangemi, C. and Schena, F. P.	Gene expression analysis of active and chronic renal lesions in IGA nephropathy diagnosed using the MEST-C classification: A multicenter study	NR	Journal of the American Society of Nephrology	Exclude	Duplicate
592	Cox, S. N. and Curci, C. and Serino, G. and Rossini, M. and Borromini, M. and Sirolli, V. and Felaco, P. and Lattanzio, G. and Zaza, G. and Lupo, A. and Squarzoni, I. and Bernich, P. and Schena, F.	Specific biomarkers associated with active and chronic renal lesions in IGA nephropathy patients stratified using the mest-c classification. A multicenter study	NR	Nephrology Dialysis Transplantation	Exclude	Study Design
593	Cox, S. N. and Sallustio, F. and Serino, G. and Pontrelli, P. and Verrienti, R. and Pesce, F. and Torres, D. D. and Ancona, N. and Stifanelli, P. and Zaza, G. and Schena, F. P.	Altered modulation of WNT-B-catenin and PI3K/Akt pathways in IgA nephropathy	NR	Kidney International	Exclude	Study Design
594	Cox, S. N. and Serino, G. and Sallustio, F. and Blasi, A. and Rossini, M. and Pesce, F. and Schena, F. P.	Altered monocyte expression and expansion of non-classical monocyte subset in IgA nephropathy patients	NR	Nephrology Dialysis Transplantation	Exclude	Study Design
595	Cox, S. N. and Serino, G. and Sallustio, F. and Pesce, F. and Schena, F. P.	Altered monocyte gene expression and expansion of CD14+CD16+ cell subset in IGA nephropathy patients	NR	Nephrology Dialysis Transplantation	Exclude	Study Design
596	Coyne, Daniel W., Washington University in Saint Louis School of Medicine, Saint Louis, Missouri, United States Pecoits-Filho, Roberto, Arbor Research Collaborative for Health, Ann Arbor, Michigan, United States Rastogi, Anjay, University of California Los Angeles, Los Angeles, California, United States Szczech, Lynda, FibroGen Inc, San Francisco, California, United States Lee, Tyson T., FibroGen…	Risk of Transfusion in Patients with Non-Dialysis-Dependent CKD Increases with Hemoglobin Levels	NR	NR	Exclude	wrong outcome
597	Coyne, Daniel W., Washington University School of Medicine, St. Louis, Missouri, United States El-Shahawy, Mohamed A., Keck School of Medicine, University of Southern California, Los Angeles, California, United States Pecoits-Filho, Roberto, Arbor Research Collaborative for Health, Ann Arbor, United States Gurcan, Hakan M., FibroGen Inc, San Francisco, California, United States Liu, Cameron S., F…	Subgroup Analyses of Efficacy of Roxadustat for Treatment of Anemia in Patients with Non-Dialysis-Dependent CKD	NR	NR	Exclude	wrong outcome
598	Crispim, J. C. and Mendes-Junior, C. T. and Wastowski, I. J. and Palomino, G. M. and Saber, L. T. and Rassi, D. M. and Donadi, E. A.	HLA Polymorphisms as Incidence Factor in the Progression to End-Stage Renal Disease in Brazilian Patients Awaiting Kidney Transplant	NR	Transplantation Proceedings	Exclude	Study Design
599	Cristina-Stela Capusa1,2, Nicolae Pana1 , Otilia Popa1 , Laura Chiotan1 , Eugen Mandache2 , Mariana Lipan2 , Daniela Dumitru2 , Gabriel Mircescu1	AGE-RELATED DIFFERENCES IN THE SPECTRUM OF BIOPSY-PROVEN GLOMERULONEPHRITIS	NR	NR	Exclude	wrong outcome
600	Crnogorac, M. and Toric, L. and Horvatic, I. and Kacinari, P. and Senjug, P. and Ljubanovic, D. G. and Galesic, K.	The clinical and patohistologic comparison of crescentic IGA nephropathy and anca associated vasculitis	NR	Nephrology Dialysis Transplantation	Exclude	Study Design
601	Crompton, Michael, University of Bristol, Bristol, United Kingdom Butler, Matthew J., University of Bristol, Bristol, United Kingdom Onions, Karen L., University of Bristol, Bristol, United Kingdom Ogier, Anna S., University of Bristol, Bristol, United Kingdom Welsh, Gavin Iain, University of Bristol, Bristol, United Kingdom Foster, Rebecca R., University of Bristol, Bristol, United Kingdom Satch…	Glomerular Endothelial Glycocalyx Damage Occurs in Human Diabetic Nephropathy and Could Be Prevented by Early Mineralocorticoid Receptor Inhibition	NR	NR	Exclude	wrong population
602	Crooke, S. T. and Baker, B. F. and Crooke, R. M. and Liang, X. H.	Antisense technology: an overview and prospectus	NR	Nature Reviews Drug Discovery	Exclude	Wrong outcome
603	Crooke, S. T. and Baker, B. F. and Crooke, R. M. and Liang, X. H.	Antisense technology: an overview and prospectus	NR	Nature Reviews Drug Discovery	Exclude	Duplicate
604	Crowley-Nowick, P. A. and Campbell, E. and Schrohenloher, R. E. and Mestecky, J. and Jackson, S.	Polyethylene glycol precipitates of serum contain a large proportion of uncomplexed immunoglobulins and C3	1996	Immunological Investigations	Exclude	Study Design
605	CTRI/2017/02/007768	Role of steroids in IgA nephropathy and correlation with Oxford MEST Classification	NR	http://www.ctri.nic.in/Clinicaltrials/pmaindet2.php?trialid=14981	Exclude	Outcome
606	CTRI/2018/01/011414	The efficacy of supportive treatment in IgA nephropathy	NR	http://www.ctri.nic.in/Clinicaltrials/pmaindet2.php?trialid=22322	Exclude	Outcome
607	CTRI/2019/05/019117	IgA Nephropathy, a growing concern.	NR	http://www.ctri.nic.in/Clinicaltrials/pmaindet2.php?trialid=33140	Exclude	Outcome
608	CTRI/2019/11/021978	Study of Safety and Efficacy of LNP023 in Patients With Kidney Disease Caused by Inflammation	NR	http://www.ctri.nic.in/Clinicaltrials/pmaindet2.php?trialid=35171	Exclude	Duplicate
609	CTRI/2020/09/027892	Safety, Tolerability, Efficacy and Dose-response of VIS649 in IgA Nephropathy.	NR	http://www.ctri.nic.in/Clinicaltrials/pmaindet2.php?trialid=42626	Exclude	Outcome
610	CTRI/2021/02/031480	to know the effect of capsule budesonide on protein leak from kidney and filtration function of the kidney in persons having IgA nephropathy	NR	http://www.ctri.nic.in/Clinicaltrials/pmaindet2.php?trialid=40086	Exclude	Outcome
611	Cueto-Manzano, A. M. and Gamba, G. and Correa-Rotter, R.	Peritoneal protein loss in patients with high peritoneal permeability: comparison between continuous ambulatory peritoneal dialysis and daytime intermittent peritoneal dialysis	2001	Archives of medical research	Exclude	Study Design
612	Curzado, J. M. and Poveda, R. and Fulladosa, X. and Torras, J. and Ibernon, M. and Diaz, M. and Bestard, O. and Ballarin, J. and Romero, R. and Grinyo, J. M.	Low dose of sirolimus for the treatment of poor-prognosis IgA nephropathy: a prospective controlled trial	2008	Journal of the american society of nephrology : JASN	Exclude	Timeframe
613	Cybulsky, A. V. and Walsh, M. and Knoll, G. and Hladunewich, M. and Bargman, J. and Reich, H. and Humar, A. and Samuel, S. and Bitzan, M. and Zappitelli, M. and Dart, A. and Mammen, C. and Pinsk, M. and Muirhead, N.	Canadian society of nephrology commentary on the 2012 KDIGO clinical practice guideline for glomerulonephritis: Management of glomerulonephritis in adults	NR	American Journal of Kidney Diseases	Exclude	Study Design
614	Czaja, A. J.	Autoimmune liver disease	NR	Current Opinion in Gastroenterology	Exclude	Wrong publication type
615	Czaja, A. J.	Autoimmune liver disease	NR	Current Opinion in Gastroenterology	Exclude	Duplicate
616	Da Costa, M. G. and Poppelaars, F. and Berger, S. P. and Daha, M. R. and Seelen, M. A.	The lectin pathway in renal disease: Old concept and new insights	NR	Nephrology Dialysis Transplantation	Exclude	Wrong publication type
617	Da Costa, M. G. and Poppelaars, F. and Berger, S. P. and Daha, M. R. and Seelen, M. A.	The lectin pathway in renal disease: Old concept and new insights	NR	Nephrology Dialysis Transplantation	Exclude	Duplicate
618	Dai, Q. and Liu, J. and Du, Y. L. and Hao, X. and Ying, J. and Tan, Y. and He, L. Q. and Wang, W. M. and Chen, N.	Histone deacetylase inhibitors attenuate P-aIgA1-induced cell proliferation and extracellular matrix synthesis in human renal mesangial cells in vitro	NR	Acta Pharmacologica Sinica	Exclude	Wrong outcome
619	D'Amico, G.	Treatment of IgA nephropathy: An overview	1997	Nephrology	Exclude	Wrong outcome
620	D'Amico, G. and Napodano, P. and Ferrario, F. and Rastaldi, M. P. and Arrigo, G.	Idiopathic IgA nephropathy with segmental necrotizing lesions of the capillary wall	2001	Kidney International	Exclude	Study Design
621	Danilewicz, M. and Wagrowska-Danilewicz, M.	Quantitative analysis of primary proliferative mesangial glomerulonephritis (PMGN) and diffuse form of idiopathic IgA nephropathy (IgAN). Variants of the same morphological process?	1996	Polish Journal of Pathology	Exclude	Study Design
622	Danilewicz, M. and Wagrowska-Danilewicz, M.	Diffuse form of idiopathic IgA nephropathy (IgAN) - A quantitative study	1996	General and Diagnostic Pathology	Exclude	Study Design
623	Danilewicz, M. and Wagrowska-Danilewicz, M.	Primary IgA nephropathy. Contrasting morphometric insight into glomerular and interstitial changes in younger and elderly patients	1997	Polish journal of pathology	Exclude	Study Design
624	Danilewicz, M. and Wagrowska-Danilewicz, M.	Morphometric comparison of the density of the mesangial deposits in idiopathic IgA-nephropathy and Schoenlein-Henoch nephritis. An ultrastructural study	1997	Roczniki Akademii Medycznej w Bialymstoku (1995)	Exclude	Study Design
625	Danilewicz, M. and Wagrowska-Danilewicz, M.	The consequences for renal function of the glomerular deposition of PAS positive material in proliferative glomerulopathies. A quantitative study	1997	General and Diagnostic Pathology	Exclude	Study Design
626	Danilewicz, M. and Wagrowska-Danilewicz, M.	A quantitative study of mesangial deposits and glomerular monocytes/macrophages in IgA-nephropathy and proliferative mesangial (non-IgA) glomerulonephritis	1998	Journal of nephrology	Exclude	Wrong outcome
627	Danilewicz, M. and Wagrowska-Danilewicz, M.	Morphometric analysis of glomerular and interstitial lesions in idiopathic IgA nephropathy and Schoenlein-Henoch nephritis	1998	Polish journal of pathology	Exclude	Wrong outcome
628	Danilewicz, M. and Wagrowska-Danilewicz, M.	Glomerular basement membrane thickness in primary diffuse IgA nephropathy: Ultrastructural morphometric analysis	1998	International Urology and Nephrology	Exclude	Study Design
629	Danilewicz, M. and Wagrowska-Danilewicz, M.	Differential glomerular immunoexpression of matrix metalloproteinases MMP-2 and MMP-9 in idiopathic IgA nephropathy and schoenlein-henoch nephritis	2010	Folia Histochemica et Cytobiologica	Exclude	Wrong outcome
630	Danilewicz, M. and Wagrowska-Danilewicz, M.	Diffuse form of idiopathic IgA nephropathy (IgAN) - A quantitative study	1996	General and Diagnostic Pathology	Exclude	Duplicate
631	Darshini, Jyothi Priya, AIG Hospitals, Hyderabad, Telangana, India	Noninvasive Method of Differentiating Diabetic Nephropathy and Nondiabetic Renal Disease Using Serum Bone Morphogenetic Protein 7 and TGF-Beta1 Levels	NR	NR	Exclude	wrong outcome
632	Darya Nizheharodava1,2, Kirill Komissarov1,3, V. Pilotovich4 , Maryna Zafranskaya1,	GAMMA DELTA T-CELLS PHENOTYPIC PROFILE IN PATIENTS WITH IGA-NEPHROPATHY	NR	NR	Exclude	wrong outcome
633	Darya Nizheharodava1,2, Kirill Komissarov3,4, Victoria Shadrina1 , Alena Minchenko5 , V. Pilotovich6 , Maryna Zafranskaya	TOTAL AND SPECIFIC IGE IN PATIENTS WITH IGA NEPHROPATHY	NR	NR	Exclude	wrong outcome
634	Darya Nizheharodava1,2, Kirill Komissarov3,4, Victoria Shadrina1 , Alena Minchenko5 , V. Pilotovich6 , Maryna Zafranskaya1	TOTAL AND SPECIFIC IGE IN PATIENTS WITH IGA NEPHROPATHY	NR	NR	Exclude	wrong outcome
635	Das, Falguni, University of Texas Health Science Center, San Antonio, Texas, United States Ghosh-choudhury, Nandini, University of Texas Health Science Center, San Antonio, Texas, United States Kasinath, Balakuntalam S., University of Texas Health Science Center, San Antonio, Texas, United States Ghosh-Choudhury, Goutam, University of Texas Health Science Center, San Antonio, Texas, United States	Enhancer of Zeste Homolog-2 (EZH2), a Histone H3 Methyltransferase, Launches Deptor Downregulation for Mesangial Cell (MC) Hypertrophy and Matrix Expansion in Diabetic Nephropathy (DN)	NR	NR	Exclude	wrong population
636	DAS, U	SAT-388 CLINICAL, PATHOLOGICAL AND OUTCOME OF IgA NEPHROPATHY IN SOUTH INDIAN PATIENTS	NR	NR	Exclude	wrong outcome
637	Das, U.	SAT-388 CLINICAL, PATHOLOGICAL AND OUTCOME OF IgA NEPHROPATHY IN SOUTH INDIAN PATIENTS	NR	Kidney International Reports	Exclude	Study Design
638	Das, U.	SAT-388 CLINICAL, PATHOLOGICAL AND OUTCOME OF IgA NEPHROPATHY IN SOUTH INDIAN PATIENTS	NR	Kidney International Reports	Exclude	Duplicate
639	Davide Viggiano, Michelangelo Nigro, Francesco Sessa, Graziano Vignolini, Riccardo Campi, Sergio Serni, Pierluigi D'angiÃ², Giuseppe Gigliotti, Giovambattista Capasso	FO005 THE TOTAL NUMBER OF NEPHRONS AND THE SINGLE NEPHRON eGFR IN DIFFERENT GLOMERULAR DISEASES	NR	NR	Exclude	wrong outcome
640	Davila- Marcano, Keyla Janice, Methodist Hospital Dallas, Dallas, Texas, United States Gajanayaka, Ranil Sp, Dallas Nephrology Associates, Southlake, Texas, United States Wickrama, Madappulli A.d.a.ganga, Baylor Scott and White Hospital, Richardson, Texas, United States Collazo-Maldonado, Roberto L., Dallas Nephrology Associates, Southlake, Texas, United States Sebastian, Lisa M., Dallas Nephrolo…	Not So Stellar: IgA Nephropathy Secondary to Immunotherapy Treatment for Psoriasis	NR	NR	Exclude	wrong population
641	Davila- Marcano, Keyla Janice, Methodist Hospital Dallas, Dallas, Texas, United States Gajanayaka, Ranil Sp, Dallas Nephrology Associates, Southlake, Texas, United States Wickrama, Madappulli A.d.a.ganga, Baylor Scott and White Hospital, Richardson, Texas, United States Collazo-Maldonado, Roberto L., Dallas Nephrology Associates, Southlake, Texas, United States Sebastian, Lisa M., Dallas Nephrolo…	Not So Stellar: IgA Nephropathy Secondary to Immunotherapy Treatment for Psoriasis	NR	NR	Exclude	wrong population
642	Davison, A. M.	The United Kingdom Medical Research Council's glomerulonephritis registry	1985	Contributions to nephrology	Exclude	Wrong outcome
643	Davison, A. M.	Steroid therapy in primary glomerulonephritis	1990	Nephrology Dialysis Transplantation	Exclude	Timeframe
644	Dawod, J. and Coull, B. M.	Chronic Kidney Disease is A Biomarker Rather Than A Risk Factor for Stroke	NR	Journal of Stroke and Cerebrovascular Diseases	Exclude	Wrong outcome
645	De Andrade, R. and Kotze, T. and Lesosky, M. and Swanepoel, C.	Comparison of myocardial perfusion during hemodialysis and hemodiafiltration	2014	Nephron - Clinical Practice	Exclude	Study Design
646	De Andrade, R. and Kotze, T. and Lesosky, M. and Swanepoel, C.	Comparison of myocardial perfusion during hemodialysis and hemodiafiltration	2014	Nephron - Clinical Practice	Exclude	Duplicate
647	De Angelis, M. and Montemurno, E. and Piccolo, M. and Vannini, L. and Lauriero, G. and Maranzano, V. and Gozzi, G. and Serrazanetti, D. and Dalfino, G. and Gobbetti, M. and Gesualdo, L.	Microbiota and metabolome associated with Immunoglobulin A Nephropathy (IgAN)	NR	PLoS ONE	Exclude	Study Design
648	De Chiara, Letizia, Excellence Center for Research, Transfer and High Education Denothe, University of Florence, Florence, Italy Lazzeri, Elena, Excellence Center for Research, Transfer and High Education Denothe, University of Florence, Florence, Italy Angelotti, Maria Lucia, Excellence Center for Research, Transfer and High Education Denothe, University of Florence, Florence, Italy Conte, Carol…	Polyploidization Is Essential to Survive AKI but It Contributes to CKD Development	NR	NR	Exclude	wrong population
649	De Fijter, J. W. and Daha, M. R. and Schroeijers, W. E. M. and Van Es, L. A. and Van Kooten, C.	Increased IL-10 production by stimulated whole blood cultures in primary IgA nephropathy	1998	Clinical and Experimental Immunology	Exclude	Wrong outcome
650	De Fijter, J. W. and Eijgenraam, J. W. and Braam, C. A. and Holmgren, J. and Daha, M. R. and Van Es, L. A. and Van Den Wall Bake, A. W. L.	Deficient IgA1 immune response to nasal cholera toxin subunit B in primary IgA nepbropathy	1996	Kidney International	Exclude	Wrong outcome
651	De Fijter, J. W. and Van Nisselrooij, N. I. and Schroeijers, W. E. M. and Daha, M. R. and Van Es, L. A. and Van Kooten, C.	Decreased cytokine-induced IgA subclass production by CD40-ligated circulating B cells in primary IgA nephropathy	NR	Nephrology Dialysis Transplantation	Exclude	Study Design
652	De melo, Silmara Fernandes, Universidade Federal de SÃ£o Paulo, SÃ£o Paulo, Brazil Nakamichi, Renata, Universidade Federal de SÃ£o Paulo, SÃ£o Paulo, Brazil Dalboni, Maria, Universidade Federal de SÃ£o Paulo, SÃ£o Paulo, Brazil Quinto, Beata M r, Universidade Federal de SÃ£o Paulo, SÃ£o Paulo, Brazil Batista, Marcelo Costa, Universidade Federal de SÃ£o Paulo, SÃ£o Paulo, Brazil	Uremia Modulates the Action of Simvastatin on the ABCA1 (ATP-Binding Cassette Transporter-1) in Endothelial Cells	NR	NR	Exclude	wrong outcome
653	De Muro, P. and Faedda, R. and Satta, A. E. and Masala, A. and Cigni, A. and Falconi, D. and Sanna, G. M. and Cherchi, G. M.	Quali-quantitative analysis of urinary glycosaminoglycans for monitoring glomerular inflammatory activity	2007	Scandinavian Journal of Urology and Nephrology	Exclude	Study Design
654	de Oliveira, P. and Cunha, K. and Neves, P. and Muniz, M. and Gatto, G. and Salgado Filho, N. and Guedes, F. and Silva, G.	Renal Morphology in Coronavirus Disease: A Literature Review	2021	Medicina	Exclude	Wrong publication type
655	De Sa Carneiro Filho, E. J. D. and Pires, A. G. and Testagrossa, L. and Malheiros, D. and Yu, L. and Dias, C. B. and Jorge, L. B. and Woronik, V.	Immunoglobulin deposits in glomeruli of lupus membranous nephropathies	2015	Nephrology dialysis transplantation.	Exclude	Study Design
656	De Sa Carneiro Filho, E. J. D. and Pires, A. G. and Testagrossa, L. and Malheiros, D. and Yu, L. and Dias, C. B. and Jorge, L. B. and Woronik, V.	Immunoglobulin deposits in glomeruli of lupus membranous nephropathies	2015	Nephrology dialysis transplantation.	Exclude	Duplicate
657	De Souza, L. and Prunster, J. and Chan, D. and Chakera, A. and Lim, W. H.	Recurrent glomerulonephritis after kidney transplantation: a practical approach	NR	Current opinion in organ transplantation	Exclude	Wrong publication type
658	Dean, Michael C., University of Michigan, Ann Arbor, Michigan, United States Costello, Gabrielle M., University of Michigan, Ann Arbor, Michigan, United States Souza, Ernane, University of Michigan, Ann Arbor, Michigan, United States Felton, Jeremy Antonio, University of Michigan, Ann Arbor, Michigan, United States Szamosfalvi, Balazs, University of Michigan, Ann Arbor, Michigan, United States Pa…	Characterization of Metoprolol and Metabolite Concentrations Pre and Post Hemodialysis: Potential Implications for Intradialytic Hypotension and PostDialysis Fatigue	NR	NR	Exclude	wrong outcome
659	Decramer, S.	Berger's disease in childhood	2002	Archives de pediatrie	Exclude	Wrong publication type
660	Deegens, J. K. J. and Wetzels, J. F. M.	Diagnosis and treatment of primary glomerular diseases: Membranous nephropathy, focal segmental glomerulosclerosis and IgA nephropathy	2005	Minerva Urologica e Nefrologica	Exclude	Wrong publication type
661	Deianira Pedoto1 , Adele Corcione1 , Diletta Apuzzo1 , Francesca Nuzzi2 , Luigi Annicchiarico Petruzzelli2 , Giuseppina Barra3 , Gabriele Malgieri2 , Carmine Pecoraro2	ATYPICAL FEATURES IN A TYPICAL DISEASE: ONE THOUSANDS FACES OF IGA NEPHROPATHY IN PAEDIATRIC PATIENTS	NR	NR	Exclude	wrong outcome
662	Del Vecchio, L. and Pozzi, C. and Andrulli, S. and Pani, A. and Scaini, P. and Fogazzi, G.	Corticosteroids and azathioprine vs corticosteroids alone in IgA nephropathy: a randomised, controlled trial	2009	World congress of nephrology; 2009 may 22-26; milan, italy	Exclude	Timeframe
663	Del Vecchio, L. and Pozzi, C. and Fogazzi, G. B. and Andrulli, S. and Pani, A. and Rustichelli, R. and Ponticelli, C. and Altieri, P. and Locatelli, F.	Renal histological picture and steroid treatment in IGA nephropathy	2003	Journal of the american society of nephrology : JASN	Exclude	Timeframe
664	Del Vecchio, L. and Pozzi, C. and Fogazzi, G. B. and Andrulli, S. and Pani, A. and Rustichelli, R. and Ponticelli, C. and Altieri, P. and Locatelli, F.	Renal histological picture and steroid treatment in IGA nephropathy	2003	Journal of the american society of nephrology : JASN	Exclude	Duplicate
665	Delbarba, E. and Marasa, M. and Piva, S. E. and Chatterjee, D. and Kil, B. H. and Mu, X. and Gharavi, A. G. and Bomback, A. S.	Disease activity in longstanding glomerular diseases: The columbia university-curegn experience	2018	Journal of the American Society of Nephrology	Exclude	Study Design
666	Deliyska, B. and Bankova, M. and Dobreva, N. and Shipkova, P. and Nikolov, D. and Tishkov, I.	Evaluation of the acanthocytes as a marker for the activity of mesangial proliferavive Glomerulonephritis	1999	Nephrology, Hemodialysis and Transplantation	Exclude	Study Design
667	Delos Santos, N. M. and Wyatt, R. J.	Pediatric IgA nephropathies: Clinical aspects and therapeutic approaches	NR	Seminars in Nephrology	Exclude	Wrong outcome
668	Delos Santos, N. M. and Wyatt, R. J.	Pediatric IgA nephropathies: Clinical aspects and therapeutic approaches	NR	Seminars in Nephrology	Exclude	Duplicate
669	Denburg, M. and Bailey, C. and Razzaghi, H. and Soranno, D. and Pollack, A. and Claes, D. J. and Dharnidharka, V. R. and Smoyer, W. E. and Somers, M. J. and Zaritsky, J. and Flynn, J. T. and Mitsnefes, M. and Benton, M. and Mariani, L. H. and Forrest, C. B. and Furth, S. L.	Development and validation of an ehr-based computable phenotype to rapidly identify glomerular disease in large populations	NR	Journal of the American Society of Nephrology	Exclude	Study Design
670	Denburg, M. R. and Razzaghi, H. and Bailey, L. C. and Soranno, D. E. and Pollack, A. H. and Dharnidharka, V. R. and Mitsnefes, M. M. and Smoyer, W. E. and Somers, M. J. G. and Zaritsky, J. J. and Flynn, J. T. and Claes, D. J. and Dixon, B. P. and Benton, M. and Mariani, L. H. and Forrest, C. B. and Furth, S. L.	Using electronic health record data to rapidly identify children with glomerular disease for clinical research	2019	Journal of the American Society of Nephrology	Exclude	Study Design
671	Deng, D. W. and Tan, T. X. J. and Zhou, Z. Q. and Liu, L. W. T. and Chen, C. W. and Yang, Y. Q. Q. and Yu, Y. X. Q.	Long-term renal survival in male and female patients with IgA nephropathy and related associated factors	NR	Hong Kong Journal of Nephrology	Exclude	Study Design
672	Deng, D. W. and Tan, T. X. J. and Zhou, Z. Q. and Liu, L. W. T. and Chen, C. W. and Yang, Y. Q. Q. and Yu, Y. X. Q.	Long-term renal survival in male and female patients with IgA nephropathy and related associated factors	NR	Hong Kong Journal of Nephrology	Exclude	Duplicate
673	Deng, H. and Ma, J. and Jing, Z. and Deng, Z. and Liang, Y. and A, L. and Liu, Y. and Qiu, X. and Wang, Y.	Expression of immunoglobulin A in human mesangial cells and its effects on cell apoptosis and adhesion	2018	Molecular medicine reports	Exclude	Study Design
674	Deng, R. and Dai, Y. and Zhang, H. and Liu, L. and Li, J. and Xiong, Y. and Deng, S. and Fu, Q. and Wang, C.	Higher Incidence of Renal Allograft Glomerulonephritis in Living-Related Donor Kidney Transplantation	NR	Transplantation Proceedings	Exclude	Study Design
675	Deng, W. and Tan, X. and Ai, Z. and Zhou, Q. and Liu, W. and Chen, W. and Yang, Q. and Yu, X.	Long-termrenal survival in male and female patients with IgA nephropathy and related associated factors	NR	Nephrology	Exclude	Study Design
676	Deng, W. and Tan, X. and Zhou, Q. and Ai, Z. and Liu, W. and Chen, W. and Yu, X. and Yang, Q.	Gender-related differences in clinicopathological characteristics and renal outcomes of Chinese patients with IgA nephropathy	NR	BMC Nephrology	Exclude	Study Design
677	Deng, Y. and Wu, Q. and Chen, W. and Zhu, L. and Liu, W. and Xia, F. and Sun, L. and Lin, X. and Zeng, R.	Lipidomics reveals association of circulating lipids with body mass index and outcomes in IgA nephropathy patients	2021	Journal of molecular cell biology.	Exclude	Study Design
678	Denizot, Y. and Aupetit, C. and Bridoux, F. and Alphonse, J. C. and Cogne, M. and Aldigier, J. C.	Deregulated platelet-activating factor levels and acetylhydrolase activity in patients with idiopathic IgA nephropathy	2000	Nephrology Dialysis Transplantation	Exclude	Study Design
679	Deoraj, Stuart R., Guy's and Saint Thomas' Hospitals NHS Trust, Guy's and Saint Thomas' NHS Foundation Trust, London, London, United Kingdom Ganjavian, Sophie, Guy's and Saint Thomas' Hospitals NHS Trust, Guy's and Saint Thomas' NHS Foundation Trust, London, London, United Kingdom Asgari, Elham, Guy's and Saint Thomas' Hospitals NHS Trust, Guy's and Saint Thomas' NHS Foundation Trust, London, Lon…	A Retrospective Analysis of Post-Transplant Erythrocytosis: The Experience of a Tertiary Kidney Transplant Unit	NR	NR	Exclude	wrong outcome
680	Derk, Gwendolyn, University of Illinois, Urbana, Illinois, United States Bahel, Priyanka, University of Illinois- Urbana Champaign, Naperville, Illinois, United States Wilund, Kenneth Robert, University of Illinois, Urbana, Illinois, United States Pai, Amy Barton, University of Michigan, Ann Arbor, Michigan, United States	Assessment of Hemodialysis Patients' Knowledge of Fluid and Blood Pressure Management	NR	NR	Exclude	wrong outcome
681	Dervisoglu, E. and Akturk, A. S. and Yildiz, K. and Kiran, R. and Yilmaz, A.	The spectrum of renal abnormalities in patients with psoriasis	NR	International Urology and Nephrology	Exclude	Study Design
682	Desmond, Hailey, University of Michigan, Ann Arbor, Michigan, United States Waldo, Anne, University of Michigan, Ann Arbor, Michigan, United States Callaway, Andi J., The Nephrotic Syndrome Foundation, Alamo, California, United States Gipson, Patrick E., University of Michigan, Ann Arbor, Michigan, United States Oh, Gia J., Randall Children's at Legacy Emanuel, Portland, Oregon, United States O'S…	Mood, Anxiety, and Hyperactivity Disorders in Patients with Glomerular Disease	NR	NR	Exclude	wrong outcome
683	Desouki, M. M. and Osaguona, S. and Donna, S. S. and Fitzgibbon, W. and Velez, J. C. Q. and Self, S.	Histopathological comparison of idiopathic and secondary IgA nephropathy associated with liver cirrhosis	NR	Laboratory Investigation	Exclude	Study Design
684	Desouki, M. M. and Osaguona, S. and Donna, S. S. and Fitzgibbon, W. and Velez, J. C. Q. and Self, S.	Histopathological comparison of idiopathic and secondary IgA nephropathy associated with liver cirrhosis	NR	Laboratory Investigation	Exclude	Duplicate
685	Deteix, P. and Colon, S. and Leitienne, P. and Cochat, P. and Laville, M. and Zech, P. and Traeger, J.	Prospective controlled therapeutic trial with diaminodiphenylsulfone-dapsone (DDS) in primitive IGA nephropathy (IgAN)	1984	Kidney international	Exclude	Timeframe
686	Devanab and a, A. R. and Rastogi, N. and Dallos, M.	A case of an uncommon silent killer: Rapidly progressive crescentic IgA nephropathy	NR	Journal of General Internal Medicine	Exclude	Study Design
687	Devarajan, P.	Emerging urinary biomarkers in the diagnosis of acute kidney injury	NR	Expert Opinion on Medical Diagnostics	Exclude	Study Design
688	Devarajan, Prasad, Cincinnati Children's Hospital Medical Center, Cincinnati, Ohio, United States Appel, Gerald B., Columbia University Irving Medical Center, New York, New York, United States Block, Geoffrey A., US Renal Care Inc., Plano, Texas, United States Lieberman, Kenneth V., Hackensack University Medical Center, Hackensack, New Jersey, United States McCalley, Stephen, Reata Pharmaceutical…	KIDNEYCODE: A Genetic Testing Program for Patients with CKD	NR	NR	Exclude	wrong outcome
689	Dey, Asim Bikash, Eli Lilly and Company, Indianapolis, Indiana, United States Li, Fang, Eli Lilly and Company, Indianapolis, Indiana, United States Kowala, Mark, Eli Lilly and Company, Indianapolis, Indiana, United States Atkinson, Simon J., Indiana University - Purdue University Indianapolis, Indianapolis, Indiana, United States Rekhter, Mark D., Integral Health, Carmel, Indiana, United States	Coupling of Transient Receptor Potential Canonical Channel (TRPC6) and Phosphodiesterase 1 (PDE1) Activity in Diabetic Nephropathy	NR	NR	Exclude	wrong population
690	Di Paolo, S. and Schena, A. and Stallone, G. and Cerullo, G. and D'Altri, C. and Gesualdo, L. and Schena, F. P.	Angiotensin converting enzyme gene polymorphism in renal transplant patients with IgA nephropathy: Relationship with graft function and prevalence of hypertension	NR	Transplantation Proceedings	Exclude	Study Design
691	Di Paolo, S. and Schena, A. and Stallone, G. and Cerullo, G. and D'Altri, C. and Gesualdo, L. and Schena, F. P.	Angiotensin converting enzyme gene polymorphism in renal transplant patients with IgA nephropathy: Relationship with graft function and prevalence of hypertension	NR	Transplantation Proceedings	Exclude	Duplicate
692	Di Vincenzo, A. and Bettini, S. and Russo, L. and Mazzocut, S. and Mauer, M. and Fioretto, P.	Renal structure in type 2 diabetes: facts and misconceptions	NR	Journal of Nephrology	Exclude	Wrong publication type
693	Dias, Gabriela Ferreira, PontifÃ­cia Universidade CatÃ³lica do ParanÃ¡/PUCPR, Curitiba, PR, Brazil Andrade, Gabriela Bohnen, PontifÃ­cia Universidade CatÃ³lica do ParanÃ¡, Curitiba, Brazil Tozoni, Sara Soares, PontifÃ­cia Universidade CatÃ³lica do ParanÃ¡, Curitiba, PR, Brazil Grobe, Nadja, Renal Research Institute, New York, New York, United States Pecoits-Filho, Roberto, Arbor Research Collabor…	Hemodialysis Augments Red Blood Cell Death and Intracellular Hypoxia	NR	NR	Exclude	wrong outcome
694	Diaz Cuevas, M. and Limon Ramirez, R. and Perez Contreras, F. J. and Gomez Roldan, C.	Peritoneal dialysis in incident patients with primary glomerulonephritis. Results of a 20-year multicenter registry study	NR	Nefrologia	Exclude	Study Design
695	Diciolla, M. and Binetti, G. and Di Noia, T. and Pesce, F. and Schena, F. P. and Vagane, A. M. and Bjorneklett, R. and Suzuki, H. and Tomino, Y. and Naso, D.	Patient classification and outcome prediction in IgA nephropathy	NR	Computers in Biology and Medicine	Exclude	Study Design
696	Digpal, S. and Veighey, K. and Sutton, J.	Sun-379 Association between Use of Biologic Therapy for Non-Nephrological Disease and Onset of Nephrotic Syndrome in a Large Tertiary Uk Renal Unit Cohort	NR	Kidney International Reports	Exclude	Study Design
697	Dillon J J	Fish oil therapy for IgA nephropathy: efficacy and interstudy variabilityÂ [Preview]	NR	NR	Exclude	wrong publication type
698	Dillon, J. J.	Fish oil therapy for IgA nephropathy: efficacy and interstudy variability	1997	Journal of the American Society of Nephrology : JASN	Exclude	Timeframe
699	Dillon, J. J.	Angiotensin-converting enzyme inhibitors and angiotensin receptor blockers for IgA nephropathy	2004	Seminars in nephrology	Exclude	Wrong outcome
700	Dillon, S. R. and Evans, L. S. and Lewis, K. E. and Yang, J. and Rixon, M. W. and Kuijper, J. and Demonte, D. and Bh and ari, J. and Levin, S. and Kleist, K. and Mudri, S. and Bort, S. and Ardourel, D. and Seaberg, M. A. and Wang, R. and Gudgeon, C. and S and erson, R. and Wolfson, M. F. and Hillson, J. and Peng, S. L.	Alpn-303, an enhanced, potent dual baff/ april antagonist engineered by directed evolution for the treatment of systemic lupus erythematosus (sle) and other b cellrelated autoimmune diseases	NR	Annals of the Rheumatic Diseases	Exclude	Study Design
701	Dillon, S. R. and Evans, L. S. and Lewis, K. E. and Yang, J. and Rixon, M. W. and Kuijper, J. and Demonte, D. and Bh and ari, J. and Levin, S. and Kleist, K. and Mudri, S. and Bort, S. and Ardourel, D. and Seaberg, M. A. and Wang, R. and Gudgeon, C. and S and erson, R. and Wolfson, M. F. and Hillson, J. and Peng, S. L.	Alpn-303, an enhanced, potent dual baff/ april antagonist engineered by directed evolution for the treatment of systemic lupus erythematosus (sle) and other b cellrelated autoimmune diseases	NR	Annals of the Rheumatic Diseases	Exclude	Duplicate
702	Ding, J. X. and Xu, L. X. and Lv, J. C. and Zhao, M. H. and Zhang, H. and Wang, H. Y.	Aberrant sialylation of serum IgA1 was associated with prognosis of patients with IgA nephropathy	NR	Clinical Immunology	Exclude	Study Design
703	Ding, X. and Mei, Y. and Mao, Z. and Long, L. and Han, Q. and You, Y. and Zhu, H.	Association of Immune and Inflammatory Gene Polymorphism With the Risk of IgA Nephropathy: A Systematic Review and Meta-Analysis of 45 Studies	NR	Frontiers in Immunology	Exclude	Study Design
704	Dipin, S. and Sreelatha, M. and Noushad, T. P. and Jayakumar, E. K.	IGA Nephropathy: Clinicopathological correlates and response to immunosuppression	2016	Indian Journal of Nephrology	Exclude	Study Design
705	Diven, S. C. and Caflisch, C. R. and Hammond, D. K. and Weigel, P. H. and Oka, J. A. and Goldblum, R. M.	IgA induced activation of human mesangial cells: Independent of FcalphaR1 (CD 89)	1998	Kidney International	Exclude	Study Design
706	Djordjevic, G. and Butorac-Ahel, I. and Flajsman-Raspor, S. and Subatdezulovic, M.	Spectrum of biopsy-proven renal diseases in children from norden coastal region of croatia	NR	Pediatric Nephrology	Exclude	Study Design
707	Djordjevic, G. and Butorac-Ahel, I. and Flajsman-Raspor, S. and Subatdezulovic, M.	Spectrum of biopsy-proven renal diseases in children from norden coastal region of croatia	NR	Pediatric Nephrology	Exclude	Duplicate
708	Doan, Joseph, Harbor UCLA, Torrance, California, United States Kamil, Elaine S., Cedar-Sinai Medical Center, Los Angeles, California, United States Vintch, Janine R. e., Harbor-UCLA Medical Center, Torrance, California, United States Gipson, Debbie S., University of Michigan Mott Children's Hospital, Ann Arbor, Michigan, United States Dai, Tiane, Harbor UCLA, Torrance, California, United States E…	Anticoagulation and Anti-Platelet Prescribing in Glomerular Disease: An Observational Study	NR	NR	Exclude	wrong outcome
709	Domsa, E. M. and Berindan-Neagoe, I. and Para, I. and Munteanu, L. and Matei, D. and Andreica, V.	Celiac disease: A multi-faceted medical condition	NR	Journal of Physiology and Pharmacology	Exclude	Wrong outcome
710	Donadio Jr, J. V.	Omega-3 polyunsaturated fatty acids: A potential new treatment of immune renal disease	1991	Mayo Clinic Proceedings	Exclude	Wrong outcome
711	Donadio Jr, J. V.	Use of fish oil to treat patients with immunoglobulin A nephropathy	NR	American Journal of Clinical Nutrition	Exclude	Wrong publication type
712	Donadio Jr, J. V.	Omega-3 polyunsaturated fatty acids: A potential new treatment of immune renal disease	1991	Mayo Clinic Proceedings	Exclude	Duplicate
713	Donadio Jr, J. V. and Bergstralh, E. J. and Offord, K. P. and Spencer, D. C. and Holley, K. E.	A controlled trial of fish oil in IgA nephropathy	NR	New England Journal of Medicine	Exclude	Duplicate
714	Donadio Jr, J. V. and Gr and e, J. P. and Bergstralh, E. J. and Dart, R. A. and Larson, T. S. and Spencer, D. C.	The long-term outcome of patients with IgA nephropathy treated with fish oil in a controlled trial	NR	Journal of the American Society of Nephrology	Exclude	Duplicate
715	Donadio Jr, J. V. and Gr and e, J. P. and Bergstralh, E. J. and Dart, R. A. and Larson, T. S. and Spencer, D. C.	The long-term outcome of patients with IgA nephropathy treated with fish oil in a controlled trial	NR	Journal of the American Society of Nephrology	Exclude	Duplicate
716	Donadio, J. and Bergstralh, E. and Offord, K. and Holley, K. and Spencer, D.	Clinical and histopathologic associations with impaired renal function in IgA nephropathy. Mayo Nephrology Collaborative Group	1994	Clinical nephrology	Exclude	Study Design
717	Donadio, J. V.	The emerging role of omega-3 polyunsaturated fatty acids in the management of patients with IgA nephropathy	NR	Journal of renal nutrition : the official journal of the Council on Renal Nutrition of the National Kidney Foundation	Exclude	Wrong outcome
718	Donadio, J. V.	n-3 fatty acids and their role in nephrologic practice	2001	Current Opinion in Nephrology and Hypertension	Exclude	Wrong outcome
719	Donadio, J. V. and Bergstralh, E. J. and Bibus, D. M. and Gr and e, J. P.	Is body size a biomarker for optimizing dosing of omega-3 polyunsaturated fatty acids in the treatment of patients with IgA nephropathy?	2006	Clinical journal of the American Society of Nephrology	Exclude	Study Design
720	Donadio, J. V. and Bergstralh, E. J. and Bibus, D. M. and Gr and e, J. P.	Is body size a biomarker for optimizing dosing of omega-3 polyunsaturated fatty acids (w-3 PUFA) in the treatment of patients with IgA nephropathy	2006	Journal of the american society of nephrology : JASN	Exclude	Timeframe
721	Donadio, J. V. and Bergstralh, E. J. and Gr and e, J. P. and Rademcher, D. M.	Proteinuria patterns and their association with subsequent end-stage renal disease in IgA nephropathy	2002	Nephrology, dialysis, transplantation	Exclude	Study Design
722	Donadio, J. V. and Bergstralh, E. J. and Offord, K. P. and Holley, K. E. and Spencer, D. C.	Clinical and histopathologic associations with impaired renal function in IgA nephropathy	1994	Clinical Nephrology	Exclude	Study Design
723	Donadio, J. V. and Bergstralh, E. J. and Offord, K. P. and Spencer, D. C. and Holley, K. E.	A controlled trial of fish oil in IGA nephropathy (IGAN)	1994	Journal of the american society of nephrology : JASN	Exclude	Timeframe
724	Donadio, J. V. and Fervenza, F. C. and Bergstralh, E. J. and Gr and e, J. P.	Angiotensin-converting enzyme (ACE) genotype influences renal outcome in high-risk patients with IgA nephropathy (IgAN) treated with omega-3 fatty acids (n-3 FA)	2004	Journal of the american society of nephrology : JASN	Exclude	Timeframe
725	Donadio, J. V. and Fervenza, F. C. and Bergstralh, E. J. and Gr and e, J. P.	Angiotensin-converting enzyme (ACE) genotype influences renal outcome in high-risk patients with IgA nephropathy (IgAN) treated with omega-3 fatty acids (n-3 FA)	2004	Journal of the american society of nephrology : JASN	Exclude	Duplicate
726	Donadio, J. V. and Gr and e, J. P.	IgA nephropathy	2002	New England journal of medicine	Exclude	Wrong outcome
727	Donadio, J. V. and Gr and e, J. P.	The role of fish oil/omega-3 fatty acids in the treatment of IgA nephropathy	2004	Seminars in nephrology	Exclude	Wrong outcome
728	Donadio, J. V. and Gr and e, J. P. and Bergstrahl, E. J. and Dart, R. A. and Larson, T. S.	The long-term outcome of patients with IgA nephropathy (IgAN) treated with fish oil in a placebo-controlled, randomized clinical trial	1998	Journal of the american society of nephrology : JASN	Exclude	Timeframe
729	Donadio, J. V. and Holub, B. J. and Bergstrahl, E. J.	Effects of omega-3 fatty acids in IgA nephropathy: maintenance of lower proportions of n-6 eicosanoid precursors in plasma phospholipids in response to fish oil preserves renal function	1995	13th international congress of nephrology; 1995 jul 2-6; madrid, spain	Exclude	Timeframe
730	Donadio, J. V. and Holub, B. J. and Bergstrahl, E. J.	Effects of omega-3 fatty acids in IgA nephropathy: maintenance of lower proportions of n-6 eicosanoid precursors in plasma phospholipids in response to fish oil preserves renal function	1995	13th international congress of nephrology; 1995 jul 2-6; madrid, spain	Exclude	Duplicate
731	Donadio, J. V. and Larson, T. S. and Bergstralh, E. J. and Gr and e, J. P. and Spencer, D. C.	High-dose versus low-dose omega-3 fatty acids in patients with severe Iga nephropathy (igan): a randomized trial	2000	Journal of the american society of nephrology : JASN	Exclude	Timeframe
732	Donadio, M. E. and Loiacono, E. and Peruzzi, L. and Amore, A. and Camilla, R. and Guido, G. and Vergano, L. and Talarico, R. and Coppo, R.	The switch of proteasome to immunoproteasome in peripheral lymphomonocytes of children with henoch schoenlein purpura differs from primary iga nephropathy (Igan)	NR	Pediatric Nephrology	Exclude	Study Design
733	Donderski, R. and Szczepanek, J. and Domagalski, K. and Tretyn, A. and Korenkiewicz, J. and Marszalek, A. and Szymanski, A. and Wolski, Z. and Odrowaz-Sypniewska, G. and Manitius, J.	Analysis of relative expression level of VEGF (vascular endothelial growth factor), HIF-1 (hypoxia inducible factor 1) and CTGF (connective tissue growth factor) genes in chronic glomerulonephritis (CGN) patients	NR	Kidney and Blood Pressure Research	Exclude	Wrong outcome
734	Dong, H. and Wang, Y. and Wang, G. and Sun, L. and Cheng, H. and Chen, Y.	Application of Immunohistochemistry and Immunofluorescence Staining in Detection of Phospholipase A2 Receptor on Paraffin Section of Renal Biopsy Tissue	2015	Zhongguo yi xue ke xue yuan xue bao. Acta Academiae Medicinae Sinicae	Exclude	Study Design
735	DONG, J*1 , Xu, X1 , Nie, S1	SAT-393 THE PROFILE OF BIOPSY-PROVEN RENAL TUBULOINTERSTITIAL LESIONS IN PATIENTS WITH GLOMERULAR DISEASE	NR	NR	Exclude	wrong outcome
736	Dong, J. and Nie, S. and Xu, X. and Wang, G.	The profile of biopsy-proven renal tubulointerstitial lesions in China	2019	Journal of the American Society of Nephrology	Exclude	Study Design
737	Dong, J. and Peng, T. and Gao, J. and Jia, X. and Yan, G. and Wang, Y.	A pilot and comparative study between pathological and serological levels of immunoglobulin and complement among three kinds of primary glomerulonephritis	NR	BMC Immunology	Exclude	Study Design
738	Dong, J. and Xu, X. and Nie, S.	SAT-393 The profile of biopsy-proven renal tubulointerstitial lesions in patients with Glomerular disease	NR	Kidney International Reports	Exclude	Wrong publication type
739	Dong, J. and Xu, X. and Nie, S.	SAT-393 The profile of biopsy-proven renal tubulointerstitial lesions in patients with Glomerular disease	NR	Kidney International Reports	Exclude	Duplicate
740	Dong, Jin, National Clinical Research Center for Kidney Disease, State Key Laboratory of Organ Failure Research, Nanfang Hospital, Southern Medical University,Guang Zhou, Guang Zhou, China Nie, Sheng, Nanfang Hospital, Southern Medical University, Guang Zhou, Guang Zhou, GUANGDONG, China Xu, Xin, National Clinical Research Center for Kidney Disease, State Key Laboratory of Organ Failure Research,…	The Profile of Biopsy-Proven Renal Tubulointerstitial Lesions in China	NR	NR	Exclude	wrong population
741	Doria, Alessandro, Joslin Diabetes Center, Boston, Massachusetts, United States Galecki, Andrzej, University of Michigan, Ann Arbor, Michigan, United States Spino, Cathie, University of Michigan, Ann Arbor, Michigan, United States Mauer, Michael, University of Minnesota, Minneapolis, Minnesota, United States	Preventing Early Renal Loss in Diabetes (PERL) Study: Outcome of a 3-Year Trial of Serum Uric Acid Reduction with Allopurinol	NR	NR	Exclude	wrong population
742	Doshi, Neal, University of Michigan, Ann Arbor, Michigan, United States Larkina, Maria, University of Michigan, Ann Arbor, Michigan, United States Nast, Cynthia C., Cedars-Sinai Medical Center, Los Angeles, California, United States Hou, Jean, Cedars-Sinai Medical Center, Los Angeles, California, United States Laurin, Louis-Philippe, Hopital Maisonneuve-Rosemont, Montreal, Quebec, Canada Eddy, Se…	Clinical Outcome and Molecular Profile of Perihilar FSGS Are Similar to Other FSGS Subtypes	NR	NR	Exclude	wrong population
743	Drks	Is The Occurrence of IgA-Nephropathy modulated by Gene Mutations of Phase 1 and 2 Detoxification Enzymes?	2017	http://www.who.int/trialsearch/Trial2.aspx?TrialID=DRKS00012928	Exclude	Study Design
744	DRKS00006496	A Multicentre, Interventional Treatment, Randomized, Double-Blind, Placebo Controlled Study to Evaluate the Efficacy and Safety of Two Different Doses of Nefecon in Primary IgA Nephropathy Patients at Risk of End-stage Renal Disease	NR	http://www.drks.de/DRKS00006496	Exclude	Duplicate
745	DRKS00008803	A Phase 2, Multi-Center, Randomised, Double-Blind, Ascending-Dose, Placebo-Controlled Clinical Study to Assess the Safety and Efficacy of Fostamatinib in the Treatment of IgA Nephropathy	NR	http://www.drks.de/DRKS00008803	Exclude	Duplicate
746	DRKS00008810	A Randomized, Double-Blind, Placebo-Controlled Phase 2/3 Study to Evaluate the Efficacy and Safety of Blisibimod Administration in Subjects With IgA Nephropathy	NR	http://www.drks.de/DRKS00008810	Exclude	Duplicate
747	DRKS00012928	Is The Occurrence of IgA-Nephropathy modulated by Gene Mutations of Phase 1 and 2 Detoxification Enzymes?	NR	http://www.drks.de/DRKS00012928	Exclude	Outcome
748	Du X1, Xiao D1, Ao C1, Zhang Y2, Xuan J	Disease Burden of Iga Nephropathy in China	NR	NR	Exclude	wrong outcome
749	Du, Y. and Hou, L. and Wang, X. and Zhao, C. and Wu, Y.	Retrospective clinical analysis of 115 children with primary IgA nephropathy	NR	Pediatric Nephrology	Exclude	Study Design
750	Duan, J. and Liu, D. and Duan, G. and Liu, Z.	Long-term efficacy of tonsillectomy as a treatment in patients with IgA nephropathy: a meta-analysis	NR	International Urology and Nephrology	Exclude	Wrong outcome
751	Duan, S. and Cai, G. and Chen, X.	Using the oxford classification in assessing the therapeutic effects in IgA nephropathy: a secondary analysis from a randomized clinical trial	2018	Journal of the American Society of Nephrology : JASN	Exclude	Study Design
752	Duan, S. W. and Mei, Y. and Liu, J. and Chen, P. and Li, P. and Chen, Y. Z. and Lin, S. P. and Zhang, X. G. and Liu, J. N. and Sun, X. F. and Xie, Y. S. and Cai, G. Y. and Liu, S. W. and Wu, J. and Chen, X. M.	Predictive Capabilities of Three Widely Used Pathology Classification Systems and a Simplified Classification (Beijing Classification) in Primary IgA Nephropathy	NR	Kidney and Blood Pressure Research	Exclude	Study Design
753	Duan, S. W. and Mei, Y. and Liu, J. and Chen, P. and Li, P. and Chen, Y. Z. and Lin, S. P. and Zhang, X. G. and Liu, J. N. and Sun, X. F. and Xie, Y. S. and Cai, G. Y. and Liu, S. W. and Wu, J. and Chen, X. M.	Predictive Capabilities of Three Widely Used Pathology Classification Systems and a Simplified Classification (Beijing Classification) in Primary IgA Nephropathy	NR	Kidney and Blood Pressure Research	Exclude	Duplicate
754	Ducher, M. and Kalbacher, E. and Combarnous, F. and Finaz de Vilaine, J. and McGregor, B. and Fouque, D. and Fauvel, J. P.	Comparison of a Bayesian network with a logistic regression model to forecast IgA nephropathy	2013	BioMed research international	Exclude	Study Design
755	Dumontet, E. and Danger, R. and Vagefi, P. A. and Londono, M. C. and Pallier, A. and Lozano, J. J. and Giral, M. and Degauque, N. and Soulillou, J. P. and Martinez-Llordella, M. and Lee, H. and Latournerie, M. and Boudjema, K. and Dulong, J. and Tarte, K. and Sanchez-Fueyo, A. and Feng, S. and Brouard, S. and Conchon, S.	Peripheral phenotype and gene expression profiles of combined liver-kidney transplant patients	NR	Liver International	Exclude	Wrong outcome
756	Duque, N. and GÃ³mez-Guerrero, C. and Egido, J.	Interaction of IgA with Fc alpha receptors of human mesangial cells activates transcription factor nuclear factor-kappa B and induces expression and synthesis of monocyte chemoattractant protein-1, IL-8, and IFN-inducible protein 10	1997	Journal of immunology (Baltimore, Md. : 1950)	Exclude	Study Design
757	Duque, N. and GÃ³mez-Guerrero, C. and Egido, J.	Interaction of IgA with Fc alpha receptors of human mesangial cells activates transcription factor nuclear factor-kappa B and induces expression and synthesis of monocyte chemoattractant protein-1, IL-8, and IFN-inducible protein 10	1997	Journal of immunology (Baltimore, Md. : 1950)	Exclude	Duplicate
758	Dur and -Zaleski, I. and Bastuji-Garin, S. and Zaleski, S. and Weil, B. and Rostoker, G.	A cost analysis of the prevention of end-stage renal disease: immunoglobulin therapy for IgA nephropathy	1996	Medical decision making : an international journal of the Society for Medical Decision Making	Exclude	Study Design
759	Duranay, M. and Akay, H. and Yilmaz, F. M. and Senes, M. and Tekeli, N. and Yucel, D.	Effects of L-carnitine infusions on inflammatory and nutritional markers in haemodialysis patients	NR	Nephrology Dialysis Transplantation	Exclude	Study Design
760	Dursun and Dusunsel, R. and Gunduz, Z. and Poyrazotlu, M. H. and Yel, S. and Tulpar, S. and Patirotlu, T. and Bastug, F. and Akgun, H.	Evaluation of children with IgA nephropathy according to Oxford classification	NR	Pediatric Nephrology	Exclude	Study Design
761	Dursun and Dusunsel, R. and Gunduz, Z. and Poyrazotlu, M. H. and Yel, S. and Tulpar, S. and Patirotlu, T. and Bastug, F. and Akgun, H.	Evaluation of children with IgA nephropathy according to Oxford classification	NR	Pediatric Nephrology	Exclude	Duplicate
762	Dutta, R. and Singh, A. and Iqbal, A. and Gupta, S. D. and Makharia, G. K. and Das, P.	Co-Localisation of Iga and Igg Anti-Tissue Transglutaminase 2 Antibodies Is a Reliable Method of Diagnosing Extraintestinal Celiac Disease	2019	Gastroenterology	Exclude	Study Design
763	Ebefors, K*1 , LassÃ©n, E1 , Liu, P1 , Khramova, A1 , NystrÃ¶m, J	SUN-134 CYTOSKELETON-ASSOCIATED PROTEIN 4 (CKAP4), A NEW PLAYER IN THE REGULATION OF MESANGIAL CELL PROLIFERATION	NR	NR	Exclude	wrong population
764	Ebihara, I. and Hirayama, K. and Yamamoto, S. and Muro, K. and Yamagata, K. and Koyama, A.	Th2 predominance at the single-cell level in patients with IgA nephropathy	2001	Nephrology Dialysis Transplantation	Exclude	Study Design
765	Eckardt, K. U. and B, L. K.	Abstract	NR	American Journal of Transplantation	Exclude	Wrong outcome
766	Eder, M. and Kozakowski, N. and Omic, H. and Aigner, C. and Klager, J. and Perschl, B. and Reindl-Schwaighofer, R. and Bond, G. and Bohmig, G. A. and Kikic, Z.	Glomerular C4d in Post-Transplant IgA Nephropathy is associated with decreased allograft survival	NR	Journal of Nephrology	Exclude	Study Design
767	Edstrom Halling, S. and Soderberg, M. P. and Berg, U. B.	Predictors of outcome in paediatric IgA nephropathy with regard to clinical and histopathological variables (Oxford classification)	NR	Nephrology Dialysis Transplantation	Exclude	Study Design
768	Egerman, Marc, Icahn School of Medicine at Mount Sinai, New York, New York, United States Wong, Jenny, Mount Sinai School of Medicine, New York, New York, United States Coca, Steven G., Icahn School of Medicine at Mount Sinai, New York, New York, United States Azeloglu, Evren U., Icahn School of Medicine at Mount Sinai, New York, New York, United States Campbell, Kirk N., Icahn School of Medicine…	Targetable Biomarker in Glomerular Disease: Determining the Role of Plasminogen in Podocyte Injury	NR	NR	Exclude	wrong population
769	Egido, J. and Blasco, R. A. and Sancho, J. and Hern and o, L.	Immunological abnormalities in healthy relatives of patients with IgA nephropathy	1985	American Journal of Nephrology	Exclude	Study Design
770	Eguchi, K. and Tomino, Y. and Yagame, M. and Miyazaki, M. and Takiura, F. and Miura, M. and Suga, T. and Endoh, M. and Nomoto, Y. and Sakai, H.	Double immunofluorescence studies of IgA and poly C9 (MAC) in glomeruli from patients with IgA nephropathy	1987	The Tokai journal of experimental and clinical medicine	Exclude	Study Design
771	Eijgenraam, J. W. and Reinartz, S. M. and Kamerling, S. W. A. and Van Ham, V. J. and Zuidwijk, K. and Van Drunen, C. M. and Daha, M. R. and Fokkens, W. J. and Van Kooten, C.	Immuno-histological analysis of dendritic cells in nasal biopsies of IgA nephropathy patients	NR	Nephrology Dialysis Transplantation	Exclude	Wrong outcome
772	Eijgenraam, J. W. and Reinartz, S. M. and Kamerling, S. W. A. and Van Ham, V. J. and Zuidwijk, K. and Van Drunen, C. M. and Daha, M. R. and Fokkens, W. J. and Van Kooten, C.	Immuno-histological analysis of dendritic cells in nasal biopsies of IgA nephropathy patients	NR	Nephrology Dialysis Transplantation	Exclude	Duplicate
773	Eisenstein, E. M. and Choi, M.	Analysis of a uteroglobin gene polymorphism in childhood Henoch-Schonlein purpura	NR	Pediatric Nephrology	Exclude	Wrong population
774	Eitner, F. and Floege, J.	Glomerular disease: ACEIs with or without corticosteroids in IgA nephropathy?	NR	Nature Reviews Nephrology	Exclude	Wrong outcome
775	Ekart, R. and Ferjuc, A. and Furman, B. and Gerjevic, S. and Bevc, S. and Hojs, R.	Chronic kidney disease progression to end stage renal disease: A single center experience of the role of the underlying kidney disease	NR	Therapeutic Apheresis and Dialysis	Exclude	Study Design
776	El Ouafi, Z. and Shourick, J. and Danthu, C. and Pillebout, E. and Audemard, A. and Thervet, E.	Evaluation and comparison of two renal histological classifications of IGA vasculitis	NR	Nephrology Dialysis Transplantation	Exclude	Study Design
777	El Ouafi, Z. and Shourick, J. and Danthu, C. and Pillebout, E. and Audemard, A. and Thervet, E.	Evaluation and comparison of two renal histological classifications of IGA vasculitis	NR	Nephrology Dialysis Transplantation	Exclude	Duplicate
778	Elena, S. and Galkina, O. and Sipovskii, V. and Kayukov, I. and Smirnov, A.	Diagnostic value of full age spectrum equation as a predictor of morphological lesions in patients with glomerulonephritis	NR	Nephrology Dialysis Transplantation	Exclude	Study Design
779	Elewaut, D. and Matucci-Cerinic, M.	Treatment of ankylosing spondylitis and extra-articular manifestations in everyday rheumatology practice	NR	Rheumatology	Exclude	Wrong publication type
780	Elien, H. and Perrine, J. and Delay, A. and Masson, I. and Claisse, G. and Alamartine, E. and Mariat, C. and Maillard, N.	High concentration of serum BB factor associates with renal death through vascular lesions in IgA nephropathy	2019	Nephrology dialysis transplantation	Exclude	Study Design
781	Elisa Russo1 , Stefania Drovandi1 , Gennaro Salvidio1 , Michela Saio1 , Elisabetta Bussalino1 , Barbara Bonino1 , Pasquale Esposito1 , Daniela Verzola1 , Giacomo Garibotto1 , Francesca Viazzi1	INCREASED SERUM URIC ACID LEVELS ARE ASSOCIATED TO RENAL ARTERIOLOPATHY AND PREDICT POOR OUTCOME IN IGA NEPHROPATHY	NR	NR	Exclude	wrong outcome
782	Emancipator, S. and Ovary, Z. and Lamm, M.	The role of mesangial complement in the hematuria of experimental IgA nephropathy	1987	Laboratory investigation; a journal of technical methods and pathology	Exclude	Wrong population
783	Emelie Westergren1 , Magnus SoÂ¨ derberg1 , Benjamin Challis2 , Annika Wernerson1 , Abdul Rashid Tony Qureshi3 , Annette Bruchfeld1	COMPLEMENT FACTOR BB AND FACTOR C4D IN IGA NEPHROPATHY AND IGA VASCULITIS	NR	NR	Exclude	wrong outcome
784	Endo, Y. and Kanbayashi, H.	Etiology of IgA nephropathy syndrome	1994	Pathology International	Exclude	Wrong population
785	Endres, S. and De Caterina, R. and Schmidt, E. B. and Kristensen, S. D.	n-3 Polyunsaturated fatty acids: Update 1995	1995	European Journal of Clinical Investigation	Exclude	Wrong outcome
786	Endres, S. and Von Schacky, C.	n-3 polyunsaturated fatty acids and human cytokine synthesis	1996	Current Opinion in Lipidology	Exclude	Wrong outcome
787	Endres, S. and Von Schacky, C.	n-3 polyunsaturated fatty acids and human cytokine synthesis	1996	Current Opinion in Lipidology	Exclude	Duplicate
788	Ene, C. D. and Penescu, M. N. and Nicolae, I.	Sialoglyco-conjugate abnormalities, il-6 trans-signaling and anti-ganglioside immune response-potential interferences in lupus nephritis pathogenesis	NR	Diagnostics	Exclude	Study Design
789	Erdbruegger, U. and Grossheim, M. and Hertel, B. and Wyss, K. and Kirsch, T. and Woywodt, A. and Haller, H. and Haubitz, M.	Diagnostic role of endothelial microparticles in vasculitis	2008	Rheumatology	Exclude	Study Design
790	Erdogmus, S. and Celebi, Z. K. and Akturk, S. and Kumru, G. and Kutlay, S. and Sengul, S. and Nergizoglu, G. and Erturk, S. and Ates, K. and Duman, N. and Keven, K.	Non-diabetic renal disease in type 2 diabetic patients: Prevalence, clinical predictors andoutcomes	NR	Nephrology Dialysis Transplantation	Exclude	Study Design
791	EREN SADIOGLU, R1 , Eyupoglu, S1 , Erdogmus, S1 , Kumru, G*1 , Kutlay, S1 , Keven, K1 , Erturk, S1 , Sengul, S	SUN-419 ASSESMENT OF INFECTIOUS COMPLICATIONS IN PATIENTS WITH PRIMARY GLOMERULONEPHRITIS	NR	NR	Exclude	wrong outcome
792	Eren, N. and Gursu, M. and Cebeci, E. and Turkmen, A. and Yeter, H. H. and Seyahi, N. and Piskinpasa, S. V. and Ersoy, A. and Basturk, T. and Sahin, G. M. and Yucel, F. S. K. and Genc, A. B. and Sahin, G. and Ulu, M. S. and Soyhan, M. and Turkmen, K. and Ozberk, S. and Elcioglu, O. and Altunoren, O. and Sahin, I. and Kutlay, S. and Ustundag, S. and Kalender, B. and Dede, F. and Altun, B.	Epidemiological and clinical characterstics of IgA nephropathy patients in Turkey: TSN-GOLD working group	NR	Nephrology Dialysis Transplantation	Exclude	Study Design
793	Ergas, D. and Eilat, E. and Mendlovic, S. and Sthoeger, Z. M.	n-3 fatty acids and the immune system in autoimmunity	2002	Israel Medical Association Journal	Exclude	Wrong population
794	Ergas, D. and Eilat, E. and Mendlovic, S. and Sthoeger, Z. M.	n-3 fatty acids and the immune system in autoimmunity	2002	Israel Medical Association Journal	Exclude	Duplicate
795	Ern and ez, T. and Mayadas, T.	Immunoregulatory role of TNFalpha in inflammatory kidney diseases	NR	Kidney International	Exclude	Wrong population
796	Espinel, E. and Agraz, I. and Ibernon, M. and Ramos, N. and Fort, J. and Seron, D.	Renal biopsy in type 2 diabetic patients	2015	Journal of Clinical Medicine	Exclude	Study Design
797	Esteves, T. and Ferreira, C. and Sousa, F.	Preeclampsia and amyloidosis type A	2016	Journal of Maternal-Fetal and Neonatal Medicine	Exclude	Study Design
798	Esteves, T. and Ferreira, C. and Sousa, F.	Preeclampsia and amyloidosis type A	2016	Journal of Maternal-Fetal and Neonatal Medicine	Exclude	Duplicate
799	Euctr, F. R.	PrÃ©vention chez le receveur avec nÃ©phropathie Ã IgA primaire (NIGA) de la RÃ©cidive AprÃ¨s Transplantation rÃ©nale: ATG-F versus Basiliximab, comme traitements immunosuppresseurs dâ€™induction. Etude PIRAT: a vs B - PIRAT	2010	http://www.who.int/trialsearch/Trial2.aspx?TrialID=EUCTR2009-018189-36-FR	Exclude	Wrong language
800	EUCTR2005-002610-37-ES	PILOT TRIAL OF TREATMENT OF POOR-PROGNOSIS IgA NEPHROPATHY WITH LOW EXPOSURE TO SIROLIMUS. Ensayo clÃ­nico piloto de tratamiento de la nefropatÃ­a IgA con factores de mal pronÃ³stico con dosis bajas de sirolimus	NR	https://www.clinicaltrialsregister.eu/ctr-search/search?query=eudract_number:2005-002610-37	Exclude	Outcome
801	EUCTR2005-003885-40-IT		NR	https://www.clinicaltrialsregister.eu/ctr-search/search?query=eudract_number:2005-003885-40	Exclude	Outcome
802	EUCTR2007-000871-41-DE	Supportive versus Immunosuppressive Therapy for the treatment Of Progressive IgA Nephropathy - STOP IgAN	NR	https://www.clinicaltrialsregister.eu/ctr-search/search?query=eudract_number:2007-000871-41	Exclude	Outcome
803	EUCTR2009-016003-26-GB	RANDOMISED PILOT TRIAL OF MYFORTIC FOR THE TREATMENT OF PRIMARY PROTEINURIC GLOMERULONEPHRITIS. - GloMY - Proteinuria in glomerulonephritis : Myfortic	NR	https://www.clinicaltrialsregister.eu/ctr-search/search?query=eudract_number:2009-016003-26	Exclude	Outcome
804	EUCTR2014-003402-33-BE	An open-label phase 2 study to evaluate the safety and efficacy of CCX168 in subjects with IgA Nephropathy on stable RAAS blockade.	NR	https://www.clinicaltrialsregister.eu/ctr-search/search?query=eudract_number:2014-003402-33	Exclude	Outcome
805	EUCTR2014-003402-33-SE	An open-label phase 2 study to evaluate the safety and efficacy of CCX168 in subjects with IgA Nephropathy on stable RAAS blockade.	NR	https://www.clinicaltrialsregister.eu/ctr-search/search?query=eudract_number:2014-003402-33	Exclude	Outcome
806	EUCTR2015-002345-64-CZ	Efficacy and Safety of SM101 in the Treatment of IgA Nephropathy	NR	https://www.clinicaltrialsregister.eu/ctr-search/search?query=eudract_number:2015-002345-64	Exclude	Outcome
807	EUCTR2017-000891-27-GB	A study evaluating the of safety and efficacy of LNP023 in patients with a kidney disorder called IgAN nephropathy	NR	https://www.clinicaltrialsregister.eu/ctr-search/search?query=eudract_number:2017-000891-27	Exclude	Outcome
808	EUCTR2017-004366-10-GB	Efficacy and Safety of Belimumab in the Treatment of IgA Nephropathy	NR	https://www.clinicaltrialsregister.eu/ctr-search/search?query=eudract_number:2017-004366-10	Exclude	Outcome
809	EUCTR2017-004605-41-GB	Effectiveness and Safety of Sparsentan as treatment for Immunoglobulin A Nephropathy (IgAN)	NR	https://www.clinicaltrialsregister.eu/ctr-search/search?query=eudract_number:2017-004605-41	Exclude	Outcome
810	EUCTR2017-004902-16-CZ	A study in which the safety and efficacy of Nefecon is compared with placebo in patients with primary IgA Nephropathy.	NR	https://www.clinicaltrialsregister.eu/ctr-search/search?query=eudract_number:2017-004902-16	Exclude	Outcome
811	EUCTR2017-004902-16-ES	A study in which the safety and efficacy of Nefecon is compared with placebo in patients with primary IgA Nephropathy.	NR	https://www.clinicaltrialsregister.eu/ctr-search/search?query=eudract_number:2017-004902-16	Exclude	Outcome
812	EUCTR2017-004902-16-SE	A study in which the safety and efficacy of Nefecon is compared with placebo in patients with primary IgA Nephropathy.	NR	https://www.clinicaltrialsregister.eu/ctr-search/search?query=eudract_number:2017-004902-16	Exclude	Outcome
813	EUCTR2018-000075-33-CZ	OMS721 in patients with IgA Nephropathy (ARTEMIS-IGAN)	NR	https://www.clinicaltrialsregister.eu/ctr-search/search?query=eudract_number:2018-000075-33	Exclude	Outcome
814	EUCTR2018-000075-33-HU	OMS721 in patients with IgA Nephropathy (ARTEMIS-IGAN)	NR	https://www.clinicaltrialsregister.eu/ctr-search/search?query=eudract_number:2018-000075-33	Exclude	Outcome
815	EUCTR2018-002012-27-GB	Testing the Safety and Activity of Sparsentan in the Treatment of Patients with IgA Nephropathy	NR	https://www.clinicaltrialsregister.eu/ctr-search/search?query=eudract_number:2018-002012-27	Exclude	Outcome
816	EUCTR2019-002531-29-GB	A study to look at the effect and how safe drug VIS649 is in patients with kidney disease	NR	https://www.clinicaltrialsregister.eu/ctr-search/search?query=eudract_number:2019-002531-29	Exclude	Outcome
817	EUCTR2020-001049-38-HU	Study of efficacy and safety of LNP023 in primary IgA nephropathy patients	NR	https://www.clinicaltrialsregister.eu/ctr-search/search?query=eudract_number:2020-001049-38	Exclude	Outcome
818	EUCTR2020-001049-38-SE	Study of efficacy and safety of LNP023 in primary IgA nephropathy patients	NR	https://www.clinicaltrialsregister.eu/ctr-search/search?query=eudract_number:2020-001049-38	Exclude	Outcome
819	EUCTR2020-003084-26-DE	A Phase 3, Randomized, Double-blind, Placebo-controlled Study of Atrasentan in Patients with IgA Nephropathy at Risk of Progressive Loss of Renal Function (The ALIGN Study)	NR	https://www.clinicaltrialsregister.eu/ctr-search/search?query=eudract_number:2020-003084-26	Exclude	Outcome
820	EUCTR2020-003308-14-SE	Study in which Efficacy and Safety of Nefecon is Evaluated in Patients With IgA Nepropathy Who Have Completed Study Nef-301	NR	https://www.clinicaltrialsregister.eu/ctr-search/search?query=eudract_number:2020-003308-14	Exclude	Outcome
821	FÃ¼eÃŸl, H. S.	No immunosuppressants in IgA nephritis	2016	MMW Fortschritte der Medizin	Exclude	Wrong outcome
822	FÃ¼eÃŸl, H. S.	No immunosuppressants in IgA nephritis	2016	MMW Fortschritte der Medizin	Exclude	Duplicate
823	Fabiano, R. C. G. and de Almeida Araujo, S. and Bambirra, E. A. and Oliveira, E. A. and Simoes e Silva, A. C. and Pinheiro, S. V. B.	Mesangial C4d deposition may predict progression of kidney disease in pediatric patients with IgA nephropathy	NR	Pediatric Nephrology	Exclude	Study Design
824	Fabio Sallustio, Claudia Curci, Nada Chaoul, Gabriella Lauriero, Chiara Divella, Vincenzo Di Leo, Maria De Angelis, Luigi Macchia, Anna Gallone, Renato C Monteiro, Francesco Pesce, Loreto Gesualdo	FP189 HIGH LEVELS OF INTESTINAL-ACTIVATED IGA+ B LYMPHOCYTES SUPPORT THE PATHOGENIC ROLE OF INTESTINAL MUCOSAL HYPERRESPONSIVENESS IN IGA NEPHROPATHY PATIENTS	NR	NR	Exclude	wrong outcome
825	Fairhead, T. and Knoll, G.	Recurrent glomerular disease after kidney transplantation	NR	Current Opinion in Nephrology and Hypertension	Exclude	Study Design
826	Fairhead, T. and Knoll, G.	Recurrent glomerular disease after kidney transplantation	NR	Current Opinion in Nephrology and Hypertension	Exclude	Duplicate
827	Fan, Q. and Lu, R. and Zhu, M. and Yan, Y. and Guo, X. and Qian, Y. and Zhang, L. and Dai, H. and Ni, Z. and Gu, L.	Serum miR-192 is related to tubulointerstitial lesion and short-term disease progression in igA nephropathy	NR	Nephron	Exclude	Study Design
828	Fan, Q. and Zhao, J. and Liu, N. and Jiang, Y. and Wang, L.	Comparison of three types of pathological classifications of IgA nephropathy and analysis of their correlation with clinical indicators	NR	Nephrology	Exclude	Study Design
829	Fan, Xiaohong, Division of Nephrology, Peking Union Medical College Hospital, Chinese Academy of Medical Sciences, Beijing, BEIJING, China Li, Hang, Division of Nephrology, Peking Union Medical College Hospital, Chinese Academy of Medical Sciences, Beijing, BEIJING, China Li, Xuemei, Division of Nephrology, Peking Union Medical College Hospital, Chinese Academy of Medical Sciences, Beijing, BEIJI…	Patterns and Trends of Infection Among Hospitalized Patients with Different Types of Chronic Glomerulonephritis: A Retrospective Study Spanning 18 Years from a Single Tertiary Hospital	NR	NR	Exclude	wrong outcome
830	Fang, J. and Li, W. and Tan, Z. and Li, D.	Comparison of prednisolone and lamivudine combined therapy with prednisolone monotherapy on carriers of hepatitis B virus with IgA nephropathy: a prospective cohort study	2014	International urology and nephrology	Exclude	Study Design
831	Fang, J. and Li, W. and Tan, Z. and Tan, M.	Changes in the pattern of primary glomerulonephritis one single center in China: 3,774 biopsied cases, nine-year retorspective study	NR	Nephrology Dialysis Transplantation	Exclude	Study Design
832	Fang, X. and Lu, M. and Xia, Z. and Gao, C. and Cao, Y. and Wang, R. and Wang, M. and Wu, H.	Use of liquid chromatography-tandem mass spectrometry to perform urinary proteomic analysis of children with IgA nephropathy and Henoch-Schonlein purpura nephritis	NR	Journal of Proteomics	Exclude	Study Design
833	Faria, B. and Henriques, C. and Matos, A. C. and Daha, M. R. and Pestana, M. and Seelen, M.	Combined C4d and CD3 immunostaining predicts immunoglobulin (Ig)A nephropathy progression	NR	Clinical and experimental immunology	Exclude	Study Design
834	Farid Nakhoul, Omry Koren, Younis Bathish, Hanut Anam, Farber Evgeny	FP355THE INFLUENCE OF MICROBIOME COMPOSITION ON THE DEVELOPMENT OF IGA NEPHROPATHY	NR	NR	Exclude	wrong outcome
835	Farid Nakhoul1,2, Nakhoul Nakhoul3 , Rula Nakhoul4 , Evgeny Farber1	THE INFLUENCE OF MICROBIOME COMPOSITION ON THE DEVELOPMENT OF IGA NEPHROPATHY	NR	NR	Exclude	wrong outcome
836	Farooq, H. and Aemaz Ur Rehman, M. and Asmar, A. and Asif, S. and Mushtaq, A. and Qureshi, M. A.	The pathogenesis of COVID-19-induced IgA nephropathy and IgA vasculitis: A systematic review	2021	Journal of Taibah University Medical Sciences.	Exclude	Wrong publication type
837	Farooqui, Naba, All India Institute of Medical Sciences, New Delhi, Delhi, India Bagchi, Soumita, All India Institute of Medical Sciences, New Delhi, Delhi, India Subbiah, Arunkumar, All India Institute of Medical Sciences, New Delhi, Delhi, India Chaturvedi, Pradeep, All India Institute of Medical Sciences, New Delhi, Delhi, India Sati, Hem, All India Institute of Medical Sciences, New Delhi, De…	Vitamin D Deficiency and Outcome of IgA Nephropathy in North Indian Patients	NR	NR	Exclude	wrong outcome
838	Farris, A. B. and Adams, C. D. and Brousaides, N. and Della Pelle, P. A. and Collins, A. B. and Moradi, E. and Smith, R. N. and Grimm, P. C. and Colvin, R. B.	Morphometric and visual evaluation of fibrosis in renal biopsies	NR	Journal of the American Society of Nephrology	Exclude	Study Design
839	Farris, A. B. and Adams, C. D. and Brousaides, N. and Della Pelle, P. A. and Collins, A. B. and Moradi, E. and Smith, R. N. and Grimm, P. C. and Colvin, R. B.	Morphometric and visual evaluation of fibrosis in renal biopsies	NR	Journal of the American Society of Nephrology	Exclude	Duplicate
840	Fassett, R. G. and Gobe, G. C. and Peake, J. M. and Coombes, J. S.	Omega-3 polyunsaturated fatty acids in the treatment of kidney disease	NR	American Journal of Kidney Diseases	Exclude	Wrong outcome
841	Fausta Catapano1 , Benedetta Fabbrizio2 , Elena Mancini1	ANA POSITIVITY IN IGA NEPHROPATHY: IS SYSTEMIC LUPUS ERYTHEMATOSUS COMING UP?	NR	NR	Exclude	wrong outcome
842	Fayad, A. and Sindin, J. R. and Monica, C. A. and Trimarchi, H. and Vazquez, V.	Immunoglobulin A nephropathy: Clinical practice guidelines	2011	Medicina	Exclude	Study Design
843	Fee, Lanette, Duke University School of Medicine, Durham, North Carolina, United States Ord, Jeffrey R., Duke University School of Medicine, Durham, North Carolina, United States Clark, Amy G., Duke University School of Medicine, Durham, North Carolina, United States Birukova, Anastasiya, Duke University School of Medicine, Durham, North Carolina, United States Tighe, Robert Matthew, Duke Univers…	Gene-Environment Interactions Modulate Anti-DNA and AntiMyeloperoxidase. Autoimmunity in Lupus	NR	NR	Exclude	wrong population
844	Feehally, J.	Treating IgA Nephropathy - Who, When and How?	2003	Nephron. Clinical practice	Exclude	Wrong outcome
845	Feehally, J.	Immunosuppression in IgA Nephropathy: Guideline Medicine Versus Personalized Medicine	NR	Seminars in Nephrology	Exclude	Study Design
846	Feehally, J.	Immunosuppression in IgA Nephropathy: Guideline Medicine Versus Personalized Medicine	NR	Seminars in Nephrology	Exclude	Duplicate
847	Feehally, J. and Barratt, J. and Coppo, R. and Cook, T. and Roberts, I.	International IgA nephropathy network clinico-pathological classification of IgA nephropathy	2007	IgA Nephropathy Today	Exclude	Study Design
848	Feehally, J. and Beattie, T. J. and Brenchley, P. E. C. and Coupes, B. M. and Mallick, N. P. and Postlethwaite, R. J.	Response of circulating immune complexes to food challenge in relapsing IgA nephropathy	1987	Pediatr	Exclude	Study Design
849	Feehally, J. and Coppo, R. and Troyanov, S. and Bellur, S. S. and Cattran, D. and Cook, T. and Roberts, I. S. and Verhave, J. C. and Camilla, R. and Vergano, L. and Egido, J. and Wiecek, A. and Karkoszka, H. and Tesar, V. and Maixnerova, D. and Ots-Rosenberg, M. and Quaglia, M. and Rollino, C. and Magistroni, R. and Cusinato, S. and Cravero, R. and Peruzzi, L. and Lundberg, S. and Gesualdo, L. an…	Tonsillectomy in a European Cohort of 1,147 Patients with IgA Nephropathy	2016	Nephron	Exclude	Study Design
850	Feng, S. and Huang, N. and Xue, M. and Zhang, P. and Zhong, Z. and Guo, Q. and Li, Z.	Association between urinary VEGFA and renal pathology of IgA nephropathy patients	2021	Journal of Clinical Laboratory Analysis.	Exclude	Study Design
851	Feng, Y. and Lv, L. and Wu, W. and Li, Z. and Zhou, L. and Liu, B.	Urinary exosomes and the packing CCL-2 mRNA as biomarkers of IgA nephropathy	2018	Journal of Extracellular Vesicles	Exclude	Study Design
852	Feng, Y. and Ma, C. and Zhang, Y. and Yang, X. and Zhang, D. and Xie, M. and Li, W. and Wei, J.	3'UTR SNPs in the LPP gene associated with Immunoglobulin A nephropathy risk in the Chinese Han population	NR	International Immunopharmacology	Exclude	Study Design
853	Fenoglio, Roberta, Center of Research of Immunopathology and Rare Diseases (CMID), Division of Clinical Immunology, Giovanni Bosco Hospital and University of Turin, Ita, Turin, Italy, Italy Sciascia, Savino, Center of Research of Immunopathology and Rare Diseases (CMID), Division of Clinical Immunology, Giovanni Bosco Hospital and University of Turin, Ita, Turin, Italy, Italy Roccatello, Dario, C…	Membranous Nephropathy: Efficacy of Low or Standard Rituximab-Based Protocols and Comparison to the Ponticelli Regimen	NR	NR	Exclude	wrong outcome
854	Fensterseifer, G. and Garbin, R. and Dantas, M. L. and Souza, P. R. M. and Tourinho, T. and Lopes, M. L. L.	Atypical manifestation of Henoch-SchÃ¶nlein purpura	2017	Journal of the american academy of dermatology	Exclude	Study Design
855	Fensterseifer, G. and Garbin, R. and Dantas, M. L. and Souza, P. R. M. and Tourinho, T. and Lopes, M. L. L.	Atypical manifestation of Henoch-SchÃ¶nlein purpura	2017	Journal of the american academy of dermatology	Exclude	Duplicate
856	Ferede, A. A. and O'Connell, C. and Davis, N. F. and Mohan, P. and Robertson, I. and O'Kelly, P. and Little, D. M.	The Irish experience of kidney transplantation among recipients with prior non-renal solid organ transplants: A retrospective study on short- and long-term outcomes	NR	Clinical Transplantation	Exclude	Study Design
857	Feriozzi, S. and Polci, R.	The role of tonsillectomy in IgA nephropathy	NR	Journal of Nephrology	Exclude	Wrong publication type
858	Ferreira, A. and Felipe, C. and Cristelli, M. and Viana, L. and Basso, G. and Stopa, S. and Mansur, J. and Ivani, M. and Bessa, A. and Ruppel, P. and Aguiar, W. and Campos, E. and Gerbase-Delima, M. and Proenca, H. and Tedesco-Silva, H. and Medina-Pestana, J.	Donor-Specific Anti-Human Leukocyte Antigens Antibodies, Acute Rejection, Renal Function, and Histology in Kidney Transplant Recipients Receiving Tacrolimus and Everolimus	NR	American Journal of Nephrology	Exclude	Study Design
859	Fidan, K. and Isik Gonul, I. and Buyukkaragoz, B. and Isiyel, E. and Arinsoy, T. and Soylemezoglu, O.	Changing trends in pediatric renal biopsies: analysis of pediatric renal biopsies in national nephrology registry data	NR	Renal Failure	Exclude	Study Design
860	Figueroa rodriguez, Fernando, Beaumont Health, Troy, Michigan, United States Mansuri, Saima, Beaumont Hospital, Royal oak, Michigan, United States	The Bidirectional Relationship Between CKD and Sleep Disordered Breathing	NR	NR	Exclude	wrong outcome
861	Filipa Cardoso, Ana Messias, Joana Marques, MÃ¡rio GÃ³is, Helena Viana, Marco Mendes, Ana Carina Ferreira, Fernando Nolasco	SP201 CAN COMPLEMENT BE OF ANY VALUE IN IGA NEPHROPATHY?	NR	NR	Exclude	wrong outcome
862	Fine, J. D.	Inherited epidermolysis bullosa: Recent basic and clinical advances	NR	Current Opinion in Pediatrics	Exclude	Wrong publication type
863	Fine, J. D.	Inherited epidermolysis bullosa: Recent basic and clinical advances	NR	Current Opinion in Pediatrics	Exclude	Duplicate
864	Fiorentino, M. and Bolignano, D. and Tesar, V. and Pisano, A. and Van Biesen, W. and Tripepi, G. and D'Arrigo, G. and Gesualdo, L.	Renal biopsy in patients with diabetes: A pooled meta-analysis of 48 studies	2017	Nephrology Dialysis Transplantation	Exclude	Study Design
865	Fiorentino, M. and Bolignano, D. and Tripepi, G. and Gesualdo, L.	Renal biopsy in diabetic patients: A meta-analysis and meta-regression of 48 studies	NR	Nephrology Dialysis Transplantation	Exclude	Study Design
866	Firinci, F. and Soylu, A. and Sarioglu, S. and Demir, B. K. and Turkmen, M. A. and Kavukcu, S.	Assessment of the effect of mesangial hypercellularity in childhood nephropathies to the clinical and laboratory findings	NR	Renal Failure	Exclude	Study Design
867	Firinci, F. and Soylu, A. and Sarioglu, S. and Demir, B. K. and Turkmen, M. A. and Kavukcu, S.	Assessment of the effect of mesangial hypercellularity in childhood nephropathies to the clinical and laboratory findings	NR	Renal Failure	Exclude	Duplicate
868	Fishbane, Steven, Northwell Health, Great Neck, New York, United States El-Shahawy, Mohamed A., Keck-USC School of Medicine, Los Angeles, California, United States Pecoits-Filho, Roberto, Arbor Research Collaborative for Health, Ann Arbor, Michigan, United States Pham van, Bui, Pham Ngoc Thach University of Medicine, Ho Chi Minh City, Viet Nam Houser, Mark T., AstraZeneca, Gaithersburg, Maryland,…	OLYMPUS: A Phase 3, Randomized, Double-Blind, Placebo-Controlled, International Study of Roxadustat Efficacy in Patients with Non-DialysisDependent (NDD) CKD and Anemia	NR	NR	Exclude	wrong population
869	Fishbane, Steven, Northwell Health, Great Neck, New York, United States Provenzano, Robert, Wayne State University, Detroit, Michigan, United States Pergola, Pablo E., Renal Associates, PA, San Antonio, Texas, United States Szczech, Lynda, FibroGen Inc, San Francisco, California, United States Leong, Robert, FibroGen Inc, San Francisco, California, United States Saikali, Khalil Georges, FibroGen …	Associations Between Achieved Hemoglobin and Cardiovascular Outcomes in the Pooled Phase 3 Roxadustat Studies of Non-Dialysis-Dependent Patients with Anemia of CKD	NR	NR	Exclude	wrong outcome
870	Fishbane, Steven, Northwell Health, Great Neck, New York, United States Provenzano, Robert, Wayne State University, Detroit, Michigan, United States Rastogi, Anjay, University of California Los Angeles, Los Angeles, California, United States Coyne, Daniel W., Washington University in Saint Louis School of Medicine, Saint Louis, Missouri, United States Pecoits-Filho, Roberto, Arbor Research Collab…	Roxadustat Lowers Risk of Red Blood Cell Transfusion in Patients with Anemia of CKD	NR	NR	Exclude	wrong outcome
871	Flavia Teodora Paunas1 , Kenneth Finne2 , Sabine Leh3 , Hans-Peter Marti4 , BjÃ¸rn Egil Vikse5	PROTEOME CHANGES IN TUBULOINTERSTITIAL TISSUE OF PROGRESSIVE VS NON-PROGRESSIVE IGAN	NR	NR	Exclude	wrong outcome
872	Fligny, C. and Barton, M. and Tharaux, P. L.	Endothelin and podocyte injury in chronic kidney disease	2011	Contributions to nephrology	Exclude	Wrong population
873	Fliser, D. and Pacini, G. and Engelleiter, R. and Kautzky-Willer, A. and Prager, R. and Franek, E. and Ritz, E.	Insulin resistance and hyperinsulinemia are already present in patients with incipient renal disease	1998	Kidney International	Exclude	Study Design
874	Floege, J.	Is mycophenolate mofetil an effective treatment for persistent proteinuria in patients with IgA nephropathy?	NR	Nature Clinical Practice Nephrology	Exclude	Wrong outcome
875	Floege, J.	Readers' letters concerning F, Keller et al: "Financial incentives and dialysis"	2008	Medizinische klinik (munich, germany : 1983)	Exclude	Wrong outcome
876	Floege, J.	Highlights of the 2015 ERA-EDTA Congress - Glomerular diseases	NR	Nephrology Dialysis Transplantation	Exclude	Wrong outcome
877	Floege, J.	Mucosal corticosteroid therapy of IgA nephropathy	NR	Kidney International	Exclude	Wrong outcome
878	Floege, J.	Glomerular disease: Rituximab therapy for IgA nephropathy	NR	Nature Reviews Nephrology	Exclude	Wrong publication type
879	Floege, J.	Is mycophenolate mofetil an effective treatment for persistent proteinuria in patients with IgA nephropathy?	NR	Nature Clinical Practice Nephrology	Exclude	Duplicate
880	Floege, J. and Eitner, F.	Present and future therapy options in IgA-nephropathy	NR	Journal of Nephrology	Exclude	Wrong population
881	Floege, J. and Eitner, F.	Immune Modulating Therapy for IgA Nephropathy: Rationale and Evidence	NR	Seminars in Nephrology	Exclude	Wrong outcome
882	Floege, J. and Feehally, J.	Treatment of IgA nephropathy and Henoch-Schonlein nephritis	NR	Nature Reviews Nephrology	Exclude	Wrong publication type
883	Floege, J. and Rauen, T.	Immunosuppression in IgA nephropathy: How certain are we?	NR	Kidney International	Exclude	Wrong outcome
884	Floege, J. and Rauen, T.	Immunosuppression in IgA nephropathy: How certain are we?	NR	Kidney International	Exclude	Duplicate
885	Floege, J. and Rauen, T. and Tang, S. C. W.	Current treatment of IgA nephropathy	2021	Seminars in Immunopathology.	Exclude	Wrong outcome
886	Floege, JÃ¼rgen, RWTH Aachen University, Aachen, Germany Wied, Stephanie, RWTH Aachen University, Aachen, Germany Fitzner, Christina, RWTH Aachen University Hospital, Aachen, Germany Eitner, Frank, RWTH Aachen University, Aachen, Germany Sommerer, Claudia, University Hospital of Heidelberg, Heidelberg, Germany Zeier, Martin G., University Hospital of Heidelberg, Heidelberg, Germany Otte, Britta, …	Intensive Supportive Care Plus Immunosuppression in IgA Nephropathy: Long-Term Renal Outcomes	NR	NR	Exclude	wrong outcome
887	Fogazzi, G. B. and Bajetta, M. and Banfi, G. and Mihatsch, M.	Comparison of immunofluorescent findings in kidney after snap-freezing and formalin fixation	1989	Pathology Research and Practice	Exclude	Study Design
888	Fogazzi, G. B. and Sheerin, N. S.	IgA-associated renal diseases	1996	Current Opinion in Nephrology and Hypertension	Exclude	Study Design
889	Fogo, A. B.	Mechanisms of progression of chronic kidney disease	NR	Pediatric Nephrology	Exclude	Wrong outcome
890	Fogo, A. B.	Mechanisms of progression of chronic kidney disease	NR	Pediatric Nephrology	Exclude	Duplicate
891	Franc, V. and Rehulka, P. and Raus, M. and Stulik, J. and Novak, J. and Renfrow, M. B. and Sebela, M.	Elucidating heterogeneity of IgA1 hinge-region O-glycosylation by use of MALDI-TOF/TOF mass spectrometry: Role of cysteine alkylation during sample processing	NR	Journal of Proteomics	Exclude	Study Design
892	Francesco Fontana1 , Emanuela Vicari2 , Giulia Ligabue2 , Silvia Giovanella2 , Gaetano Alfano1 , Marco Leonelli1 , Gianni Cappelli2	ANTIPROLIFERATIVE AGENTS IN ADDITION TO STEROIDS IN IGA NEPHROPATHY: A SINGLE-CENTER COHORT STUDY	NR	NR	Exclude	wrong outcome
893	Francesco Paolo Schena1 , Carlo Manno1 , Vto Walter Anelli2 , Tommaso Di Noia2 , Giovanni Luigi Tripepi3 , Daniela Isabel Abbrescia4 , MARIA STANGOU5 , Aikaterini Papagianni5 , Maria Luisa Russo6 , Rosanna Coppo6	PERFORMANCE ANALYSIS OF AN ARTIFICIAL NEURAL NETWORK TOOL TO PREDICT ESKD IN PATIENTS WITH IMMUNOGLOBULIN A NEPHROPATHY (IGAN	NR	NR	Exclude	wrong outcome
894	Francesco Pesce, Emma Diletta Stea, chiara divella, Lucia Crispino, Francesca Cianciotta, Rossini Michele, Paola Laghetti, Paola Pontrelli, Giulia Fonto', Loreto Gesualdo, Giuseppe Castellano	FP781 ROLE OF CELLULAR SENESCENCE AND CFHR GENE LOCUS IN KIDNEY TRANSPLANT RECIPIENTS WITH IGA NEPHROPATHY	NR	NR	Exclude	wrong outcome
895	Freese, P. and Norden, G. and Olausson, M. and Nyberg, G.	Rejection rates in kidney transplant patients with and without IgA nephropathy	NR	Nephrology Dialysis Transplantation	Exclude	Study Design
896	Fresco, G. F. and DiGiorgio, F. and Curti, G. L.	Simultaneous estimation of glomerular filtration rate and renal plasma flow	1995	Journal of Nuclear Medicine	Exclude	Study Design
897	Friedman, A. L.	Etiology, pathophysiology, diagnosis, and management of chronic renal failure in children	1996	Current Opinion in Pediatrics	Exclude	Wrong publication type
898	Friedman, A. N.	Omega-3 fatty acid supplementation in advanced kidney disease	NR	Seminars in Dialysis	Exclude	Study Design
899	Fries, J. W. U. and Roth, T. and Dienes, H. P. and Weber, M. and Odenthal, M.	A novel evaluation method for paraffinized human renal biopsies using quantitative analysis microdissected glomeruli and VCAM-1 as marker of inflammatory mesangial cell activation	NR	Nephrology Dialysis Transplantation	Exclude	Study Design
900	Frimat, L. and Hestin, D. and Aymard, B. and Mayeux, D. and Renoult, E. and Kassler, M.	IgA nephropathy in patients over 50 years of age: A multicentre, prospective study	NR	Nephrology Dialysis Transplantation	Exclude	Study Design
901	Frimat, L. and Hestin, D. and Aymard, B. and Mayeux, D. and Renoult, E. and Kassler, M.	IgA nephropathy in patients over 50 years of age: A multicentre, prospective study	NR	Nephrology Dialysis Transplantation	Exclude	Duplicate
902	Frisch, G. and Lin, J. and Rosenstock, J. and Markowitz, G. and D'Agati, V. and Radhakrishnan, J. and Valeri, A. and Appel, G.	Mycophenolate mofetil vs placebo in patients at high risk for progressive IgA nephropathy: a double blind RCT	2003	Journal of the american society of nephrology : JASN	Exclude	Timeframe
903	Fu, Kevin, George Washington University, Washington, District of Columbia, United States Alexander, Mariam P., Mayo Clinic, Rochester, Minnesota, United States Nasr, Samih H., Mayo Clinic, Rochester, Minnesota, United States Cohen, Scott D., George Washington University, Washington, District of Columbia, United States	Dabigatran-Associated Acute Interstitial Nephritis	NR	NR	Exclude	wrong publication type
904	Fu, Q. Y. and Ma, L. and Li, C. C. and He, F. G. and He, Z. J. and Zhang, W. S. and Zhang, Z. H.	Clinical characteristics and renal histology in pediatric patients with hypertension and prehypertension secondary to IgA nephropathy	NR	Nephron	Exclude	Study Design
905	Fu, Q. Y. and Ma, L. and Li, C. C. and He, Z. J. and Wang, W. H. and Luo, K. F. and Liu, Y. and Zhang, Z. H. and Yang, Z. B. and Tang, H. L. and Yan, J. H.	Hypertension/prehypertension and its determinants in pediatric IgA nephropathy	NR	Medicine	Exclude	Study Design
906	Fuentes, L. and Rosero, I.	Clinical utility and prognosis of standardizing chronic changes in renal biopsies with CKD	NR	Journal of the American Society of Nephrology	Exclude	Study Design
907	Fuiano, G. and Mancuso, D. and Cianfrone, P. and Comi, N. and Mazza, G. and Marino, F. and Fuiano, L. and Zamboli, P. and Caglioti, A. and Andreucci, M.	Can young adult patients with proteinuric IgA nephropathy perform physical exercise?	2004	American journal of kidney diseases	Exclude	Study Design
908	Fujii, T. and Suzuki, S. and Koshizaka, J. and Yamauchi, N. and Morimoto, M. and Terasaki, N. and Hiroaki, T.	Influence of tubular and interstitial lesion on proteinuria remission and long-term renal prognosis in IgA nephropathy with crescent lesion treated with immunosuppressive therapy	2019	Journal of the American Society of Nephrology	Exclude	Study Design
909	Fujii, T. and Suzuki, S. and Shinozaki, M. and Saito, K. and Koshizaka, J. and Oka, N. and Tanaka, H.	Does hematuria at the time of recurrence after the clinical remission of IgA nephropathy influence the long-term renal prognosis?	NR	Nephrology Dialysis Transplantation	Exclude	Study Design
910	Fujii, T. and Suzuki, S. and Shinozaki, M. and Saito, K. and Koshizaka, J. and Oka, N. and Tanaka, H.	Does hematuria at the time of recurrence after the clinical remission of IgA nephropathy influence the long-term renal prognosis?	NR	Nephrology Dialysis Transplantation	Exclude	Duplicate
911	Fujii, Takayuki, Seirei Sakura Citizen Hospital, Sakura, Japan Suzuki, Satoshi, Seirei Sakura Citizen Hospital, Sakura, Japan Koshizaka, Junya, Seirei Sakura Citizen Hospital, Sakura, Japan Yamauchi, Nobuaki, Seirei Sakura Citizen Hospital, Sakura, Japan Morimoto, Mayu, Seirei Sakura Citizen Hospital, Sakura, Japan Terasaki, Noriko, Seirei Sakura Citizen Hospital, Sakura, Japan Hiroaki, Tanaka, S…	Influence of Tubular and Interstitial Lesion on Proteinuria Remission and Long-Term Renal Prognosis in IgA Nephropathy with Crescent Lesion Treated with Immunosuppressive Therapy	NR	NR	Exclude	wrong outcome
912	Fujimaru, T. and Kawanishi, K. and Mori, T. and Mishima, E. and Sekine, A. and Chiga, M. and Mizui, M. and Sato, N. and Yanagita, M. and Ooki, Y. and Nagahama, K. and Ohnuki, Y. and Hamano, N. and Watanabe, S. and Mochizuki, T. and Nagatsuji, K. and Tanaka, K. and Tsukamoto, T. and Tsushima, H. and Shimamoto, M. and Tsuji, T. and Kuyama, T. and Kawamoto, S. and Maki, K. and Katsuma, A. and Oishi,…	Genetic Background and Clinicopathologic Features of Adult-onset Nephronophthisis	NR	Kidney International Reports	Exclude	Wrong outcome
913	Fujimi-Hayashida, A. and Umeda, S. and Yamagishi, S. I. and Kaida, Y. and Ando, R. and Nakayama, Y. and Fukami, K. and Okuda, S.	Association of asymmetric dimethylarginine with severity of kidney injury and decline in kidney function in IgA nephropathy	NR	American Journal of Nephrology	Exclude	Study Design
914	Fujino, Shu, Hiroshima University Hospital, Hiroshima-Shi, Japan Doi, Shigehiro, Hiroshima University Hospital, Hiroshima-Shi, Japan Doi, Toshiki, Hiroshima University Hospital, Hiroshima-Shi, Japan Nakashima, Ayumu, Hiroshima University Hospital, Hiroshima-Shi, Japan Masaki, Takao, Hiroshima University Hospital, Hiroshima-Shi, Japan	Contrast Medium Increases DNA Radiation Damage and Delays DNA Damage Repair in Kidney	NR	NR	Exclude	wrong population
915	Fukao, Y. and Suzuki, H. and Kano, T. and Makita, Y. and Suzuki, Y.	Tonsillectomy with steroid pulse therapy for IgA nephropathy	2018	Journal of the American Society of Nephrology	Exclude	Study Design
916	Fukao, Y. and Suzuki, H. and Kano, T. and Makita, Y. and Suzuki, Y.	Remission rate of hematuria may have favorable effect on IgA nephropathy	2018	Kidney Diseases	Exclude	Study Design
917	Fukao, Y. and Suzuki, H. and Kano, T. and Makita, Y. and Suzuki, Y.	Tonsillectomy with steroid pulse therapy for IgA nephropathy	2018	Journal of the American Society of Nephrology	Exclude	Duplicate
918	Fukao, Yusuke, Department of Nephrology, Juntendo University Faculty of Medicine, Tokyo, Japan Suzuki, Hitoshi, Department of Nephrology, Juntendo University Faculty of Medicine, Tokyo, Japan Kano, Toshiki, Department of Nephrology, Juntendo University Faculty of Medicine, Tokyo, Japan Makita, Yuko, Department of Nephrology, Juntendo University Faculty of Medicine, Tokyo, Japan Nakayama, Maiko, D…	Pathological Features and Clinical Course of IgA Nephropathy Patients with Isolated Hematuria	NR	NR	Exclude	wrong outcome
919	Fukuda, A. and Sato, Y. and Iwakiri, T. and Komatsu, H. and Kikuchi, M. and Kitamura, K. and Wiggins, R. C. and Fujimoto, S.	Urine podocyte mRNAs mark disease activity in IgA nephropathy	NR	Nephrology Dialysis Transplantation	Exclude	Study Design
920	Fukuda, A. and Sato, Y. and Kitamura, K. and Fujimoto, S.	Urine podocyte mRNAs as useful biomarker in human glomerular diseases	NR	Nephron - Clinical Practice	Exclude	Study Design
921	Fukuda, D. A. and Minakawa, A. and Kikuchi, M. and Sato, Y. and Kurosawa, H. and Hara, M. and Fujimoto, S.	Urinary podocyte mRNA and urinary podocalyxin protein: different excretion pattern between proliferative and non-proliferative glomerular	NR	Journal of the American Society of Nephrology	Exclude	Study Design
922	Fukuda, M. and Hotta, O. and Mizuno, M. and Ogiyama, Y. and Ohte, N.	Immunosuppressive therapy for active IgA nephropathy is effective and safe, even in "elderly" patients	NR	Clinical and Experimental Nephrology	Exclude	Wrong outcome
923	Fukuda, M. and Urushihara, M. and Wakamatsu, T. and Oikawa, T. and Kobori, H.	Proximal tubular angiotensinogen in renal biopsy suggests nondipper BP rhythm accompanied by enhanced tubular sodium reabsorption	NR	Journal of Hypertension	Exclude	Wrong outcome
924	Fukusumi, Yoshiyasu, Department of Cell Biology, Kidney Research Center, Niigata University, Niigata, Japan Zhang, Ying, Department of Cell Biology, Kidney Research Center, Niigata University, Niigata, Japan Yasuda, Hidenori, Kidney Research Center, Niigata University, Niigata, Japan Kawachi, Hiroshi, Department of Cell Biology, Kidney Research Center, Niigata University Graduate School of Medica…	NHERF2 Interacts with Ephrin-B1 at the Slit Diaphragm: NHERF2 Bridges Podocalyxin and Slit Diaphragm Components	NR	NR	Exclude	wrong population
925	Fuller, Douglas S., Arbor Research Collaborative for Health, Ann Arbor, Michigan, United States Lin, Tzu-Chieh, Amgen, Thousand Oaks, California, United States Bhatt, Nisha, Amgen, Thousand Oaks, California, United States Robinson, Bruce M., Arbor Research Collaborative for Health, Ann Arbor, Michigan, United States Pisoni, Ronald L., Arbor Research Collaborative for Health, Ann Arbor, Michigan, …	Etelcalcetide Utilization and CKD-MBD Marker Responses in US Hemodialysis Patients	NR	NR	Exclude	wrong outcome
926	Fung, S. M. and Ferrill, M. J. and Norton, L. L.	Fish oil therapy in IgA nephropathy	1997	Annals of Pharmacotherapy	Exclude	Wrong outcome
927	Furie, R. and Scheinberg, M. and Leon, G. and Ramiterre, E. B. and Thomas, M. and Chu, A. D. and Hislop, C. and Martin, R. S. and Petri, M. A.	Effects of blisibimod, an inhibitor of B-cell activating factor, on markers of renal disease in patients with SLE	2013	Annals of the rheumatic diseases	Exclude	Wrong population
928	Furie, R. and Scheinberg, M. and Leon, G. and Ramiterre, E. B. and Thomas, M. and Chu, A. D. and Hislop, C. and Martin, R. S. and Petri, M. A.	Effects of blisibimod, an inhibitor of B-cell activating factor, on markers of renal disease in patients with SLE	2013	Annals of the rheumatic diseases	Exclude	Duplicate
929	Gabriel Stefan1,2, Simona Stancu1,2, Adrian Dorin Zugravu1,2, Nicoleta Petre3,4, Gabriel Mircescu	IMMUNOSUPPRESSIVE THERAPY VERSUS SUPPORTIVE CARE IN IGA NEPHROPATHY PATIENTS WITH STAGE 3 AND 4 CHRONIC KIDNEY DISEASE	NR	NR	Exclude	wrong outcome
930	Gabriel Stefan1,2, Simona Stancu1,2, Adrian Dorin Zugravu1,2, Nicoleta Petre3,4, Gabriel Mircescu	CLINICAL PRESENTATION OF IGA NEPHROPATHY AND LONG-TERM RENAL OUTCOME	NR	NR	Exclude	wrong outcome
931	Gabutti, L. and Salvade, I. and Lucchini, B. and Soldini, D. and Burnier, M.	Haemodynamic consequences of changing potassium concentrations in haemodialysis fluids	2011	BMC Nephrology	Exclude	Study Design
932	Gaedeke, J. and Neumayer, H. H. and Peters, H.	Pharmacological management of renal fibrotic disease	NR	Expert Opinion on Pharmacotherapy	Exclude	Wrong publication type
933	Gagliardi, A. and Reich, H. and Cattran, D. and Barbour, S.	How to optimize the design and implementation of risk prediction tools: focus group with patients with IgA nephropathy	2020	BMC medical informatics and decision making	Exclude	Study Design
934	Gagliardini, E. and Benigni, A. and Tomasoni, S. and Abbate, M. and Kalluri, R. and Remuzzi, G.	Targeted downregulation of extracellular nephrin in human IgA nephropathy	2003	American Journal of Nephrology	Exclude	Study Design
935	Gagliardini, E. and Benigni, A. and Tomasoni, S. and Abbate, M. and Kalluri, R. and Remuzzi, G.	Targeted downregulation of extracellular nephrin in human IgA nephropathy	2003	American Journal of Nephrology	Exclude	Duplicate
936	Gagnon, Lyne, Prometic Biosciences Inc., Laval, Quebec, Canada Thibodeau, Jean-Francois, Prometic Biosciences Inc., Laval, Quebec, Canada Zhang, Ming-Zhi, Vanderbilt University Medical Center, Nashville, Tennessee, United States Sarra-Bournet, FranÃ§ois, Prometic Biosciences Inc., Laval, Quebec, Canada Hince, Kathy, Prometic Biosciences Inc., Laval, Quebec, Canada Tremblay, MikaÃ«l, Prometic Bios…	Fatty Acid Receptors GPR40/GPR84: Two Promising Targets in Kidney Fibrosis	NR	NR	Exclude	wrong population
937	Galdenzi, G. and Lupo, A. and Anglani, F. and Perini, M. and Galeazzi, L. and Giunta, S. and Marcantoni, C. and Del Prete, D. and Graziotto, R. and D'Angelo, A. and Maschio, G. and Gambaro, G.	Is the simian virus SV40 associated with idiopathic segmental glomerulosclerosis in humans?	NR	Journal of Nephrology	Exclude	Wrong population
938	Gale, D. P. and Molyneux, K. and Wimbury, D. and Higgins, P. and Levine, A. P. and Caplin, B. and Ferlin, A. and Yin, P. and Nelson, C. P. and Stanescu, H. and Samani, N. J. and Kleta, R. and Yu, X. and Barratt, J.	Galactosylation of IgA1 Is Associated with Common Variation in C1GALT1	NR	Journal of the American Society of Nephrology	Exclude	Study Design
939	Galla, J. H. and Spotswood, M. F. and Harrison, L. A. and Mestecky, J.	Urinary IgA in IgA nephropathy and Henoch-Schoenlein purpura	1985	Journal of Clinical Immunology	Exclude	Study Design
940	Gallan, A. and Henriksen, K. and Chang, A.	Cardiomyopathy and iga nephropathy: Coincidence or a potential clue to concomitant thrombotic microangiopathy?	NR	Laboratory Investigation	Exclude	Study Design
941	Gambaro, G. and Kong, N. C. T.	Glycosaminoglycan treatment in glomerulonephritis? An interesting option to investigate	NR	Journal of Nephrology	Exclude	Wrong outcome
942	Gan, L. and Li, X. and Zhu, M. and Chen, C. and Luo, H. and Zhou, Q.	Acteoside relieves mesangial cell injury by regulating Th22 cell chemotaxis and proliferation in IgA nephropathy	NR	Renal failure	Exclude	Study Design
943	Gao, J. and Liu, X. and Wei, L. and Niu, D. and Wei, J. and Wang, L. and Ge, H. and Wang, M. and Yu, Q. and Jin, T. and Tian, T. and Dai, Z. and Fu, R.	Genetic variants of MCP-1 and CCR2 genes and IgA nephropathy risk	2016	Oncotarget	Exclude	Study Design
944	Gao, J. and Liu, X. and Wei, L. and Niu, D. and Wei, J. and Wang, L. and Ge, H. and Wang, M. and Yu, Q. and Jin, T. and Tian, T. and Dai, Z. and Fu, R.	Genetic variants of MCP-1 and CCR2 genes and IgA nephropathy risk	2016	Oncotarget	Exclude	Duplicate
945	Gao, J. and Wang, M. and Wei, L. and Niu, D. and Wei, J. and Ou, Y. and Jin, T. and Yu, Q. and Liu, X. and Tian, T. and Dai, C. and Fu, R. and Wang, L.	The Endothelial Nitric Oxide Synthase Gene Polymorphism is Associated with the Susceptibility to Immunoglobulin a Nephropathy in Chinese Population	2017	Kidney & blood pressure research	Exclude	Study Design
946	Gao, J. and Wei, L. and Liu, X. and Wang, L. and Niu, D. and Jin, T. and Yao, G. and Wang, M. and Yu, Q. and Fu, R.	Association between IFN-gamma gene polymorphisms and IgA nephropathy in a Chinese Han population	NR	Kidney and Blood Pressure Research	Exclude	Study Design
947	Gao, J. and Wei, L. and Wei, J. and Yao, G. and Wang, L. and Wang, M. and Liu, X. and Dai, C. and Jin, T. and Dai, Z. and Fu, R.	TLR1 polymorphism rs4833095 as a risk factor for IgA nephropathy in a Chinese Han population: A case-control study	2016	Oncotarget	Exclude	Study Design
948	Gao, R. and Wu, W. and Wen, Y. and Li, X.	Hydroxychloroquine alleviates persistent proteinuria in IgA nephropathy	NR	International Urology and Nephrology	Exclude	Study Design
949	Gao, Y. H. and Xu, L. X. and Zhang, J. J. and Zhang, Y. and Zhao, M. H. and Wang, H. Y.	Differential binding characteristics of native monomeric and polymeric immunoglobulin A1 (IgA1) on human mesangial cells and the influence of in vitro deglycosylation of IgA1 molecules	NR	Clinical and Experimental Immunology	Exclude	Study Design
950	Gao, Y. H. and Xu, L. X. and Zhang, J. J. and Zhang, Y. and Zhao, M. H. and Wang, H. Y.	Differential binding characteristics of native monomeric and polymeric immunoglobulin A1 (IgA1) on human mesangial cells and the influence of in vitro deglycosylation of IgA1 molecules	NR	Clinical and Experimental Immunology	Exclude	Duplicate
951	Garau, M. and Cabrera, J. and Ottati, G. and Caorsi, H. and Martinez, F. G. and Acosta, N. and Aunchayna, M. H. and Gadola, L. and Noboa, O.	Temporal trends in biopsy proven glomerular disease in Uruguay, 1990-2014	NR	PLoS ONE	Exclude	Study Design
952	Garcia Sanchez, Juan Jose, AstraZeneca, Cambridge, United Kingdom Carrero, Juan Jesus, Karolinska Institutet, Stockholm, Stockholm, Sweden Kumar, Supriya R., AstraZeneca, Gaithersburg, Maryland, United States Pecoits-Filho, Roberto, Arbor Research Collaborative for Health, Ann Arbor, Michigan, United States James, Glen, AstraZeneca, Cambridge, United Kingdom L Heerspink, Hiddo Jan, Rijksuniversit…	Clinical Characteristics and eGFR and Urine Albumin-to-Creatinine Ratio Distribution According to the 2012 KDIGO CKD Classification: A Report from the DISCOVER CKD International Retrospective Cohort	NR	NR	Exclude	wrong outcome
953	Garcia Sanchez, Juan Jose, AstraZeneca, Cambridge, United Kingdom Carrero, Juan Jesus, Karolinska Institutet, Stockholm, Stockholm, Sweden Kumar, Supriya R., AstraZeneca, Gaithersburg, Maryland, United States Pecoits-Filho, Roberto, Arbor Research Collaborative for Health, Ann Arbor, Michigan, United States James, Glen, AstraZeneca, Cambridge, United Kingdom L Heerspink, Hiddo Jan, Rijksuniversit…	Treatment Pathways of CKD Patients Defined by the 2012 KDIGO CKD Classification: A Report from the DISCOVER CKD Retrospective Cohort	NR	NR	Exclude	wrong outcome
954	Garcia, L. C. and Gomez, A. R. and Benito, M. H. and Rodriguez, G. U. and Luis, M. J. F. R.	Is renal biopsy needed for the diagnosis of nephropathies or it is sufficient with a clinical diagnosis?	NR	Nephrology Dialysis Transplantation	Exclude	Wrong outcome
955	Garcia-Flores, Octavio Rene, Instituto Nacional de Cardiologia Ignacio Chavez, Mexico, Estado de Mexico, Mexico Martinez-Vazquez, Belen, Instituto Nacional de Cardiologia Ignacio Chavez, Mexico, Estado de Mexico, Mexico Soto, Virgilia, Instituto Nacional de Cardiologia Ignacio Chavez, Mexico, Estado de Mexico, Mexico Moguel, Bernardo, Instituto Nacional de Cardiologia Ignacio Chavez, Mexico, Esta…	The Spectrum of Biopsy-Proven Glomerular Diseases in Mexico: Experience at a Tertiary Hospital	NR	NR	Exclude	wrong outcome
956	Garman, J. and Mulroney, S. and Manigrasso, M. and Flynn, E. and Maric, C.	Omega-3 fatty acid rich diet prevents diabetic renal disease	2008	American journal of physiology. Renal physiology	Exclude	Wrong population
957	Garman, J. and Mulroney, S. and Manigrasso, M. and Flynn, E. and Maric, C.	Omega-3 fatty acid rich diet prevents diabetic renal disease	2008	American journal of physiology. Renal physiology	Exclude	Duplicate
958	Garnier, A. S. and Duveau, A. and Demiselle, J. and Croue, A. and Subra, J. F. and Sayegh, J. and Augusto, J. F.	Early post-transplant serum IgA level is associated with IgA nephropathy recurrence after kidney transplantation	NR	PLoS ONE	Exclude	Study Design
959	Garris, Rana R., St. Joseph's Health/NYMC, Nutley, New Jersey, United States Patel, Prem, St. Joseph's Health/NYMC, Nutley, New Jersey, United States Tailor, Radhika, St. Joseph's Health/NYMC, Nutley, New Jersey, United States Pal, Trina, St. Joseph's Health/NYMC, Nutley, New Jersey, United States Laxina, Ian, St. Joseph's Health/NYMC, Nutley, New Jersey, United States Camacho, Yudi, St. Joseph's…	Incidence and Prevention of Contrast-Induced Nephropathy in Percutaneous Coronary Intervention	NR	NR	Exclude	wrong outcome
960	Gastaldi, D. and Paradisi, L. and Baiocchi, C. and Medana, C. and Lo Duca, G. and Sena, L. M. and Roccatello, D.	Mass spectrometry analysis of IgA<inf>1</inf> hinge region in patients with IgA nephropathy	NR	Journal of Nephrology	Exclude	Study Design
961	GAUDARD, ND*1 , Elhaila, M2 , Tetaz, R3 , Rostaing, L	SAT-431 RAPID IMPROVEMENT OF NEPHROTIC PROTEINURIA IN IgA NEPHROPATHY ASSOCIATED WITH PLEURAL TUBERCULOSIS	NR	NR	Exclude	wrong publication type
962	GAUDARD, ND*1 , Mhamed, E2 , Rachel, T3 , Lionel, R	SAT-432 RAPID IMPROVEMENT OF NEPHROTIC PROTEINURIA IN IgA NEPHROPATHY ASSOCIATED WITH PLEURAL TUBERCULOSIS	NR	NR	Exclude	wrong publication type
963	Gaur, N. and Malhotra, V. and Agrawal, D. and Singh, S. K. and Beniwal, P. and Sharma, S. and Jhorawat, R. and Rathore, V. and Joshi, H.	Sofosbuvir-Velpatasvir Fixed Drug Combination for the Treatment of Chronic Hepatitis C Infection in Patients With End-Stage Renal Disease and Kidney Transplantation	NR	Journal of Clinical and Experimental Hepatology	Exclude	Study Design
964	Gaur, N. and Malhotra, V. and Agrawal, D. and Singh, S. K. and Beniwal, P. and Sharma, S. and Jhorawat, R. and Rathore, V. and Joshi, H.	Sofosbuvir-Velpatasvir Fixed Drug Combination for the Treatment of Chronic Hepatitis C Infection in Patients With End-Stage Renal Disease and Kidney Transplantation	NR	Journal of Clinical and Experimental Hepatology	Exclude	Duplicate
965	Gavigan, Hailey Woollen, Cincinnati Children's Hospital Medical Center, Cincinnati, Ohio, United States Slagle, Cara L., Cincinnati Children's Hospital Medical Center, Cincinnati, Ohio, United States Krallman, Kelli A., Cincinnati Children's Hospital Medical Center, Cincinnati, Ohio, United States Poindexter, Brenda, Cincinnati Children's Hospital Medical Center, Cincinnati, Ohio, United States H…	Baby NINJA (Nephrotoxic Injury Negated by Just-in-Time Action) Transfusion Rates	NR	NR	Exclude	wrong population
966	Gayle, Latoya N., Englewood Hospital and Medical Centre, Englewood, New Jersey, United States Aguasvivas, Marnie, Englewood Hospital and Medical Centre, Englewood, New Jersey, United States Matos wells, Alejandro, Englewood, Englewood, New Jersey, United States Jan, Louis C., Bergen Kidney Center, Cresskill, New Jersey, United States	Surprise on Renal Biopsy: Crescentic Glomerulonephritis	NR	NR	Exclude	wrong outcome
967	Geddes, C. C. and Fox, J. G. and Allison, M. E. M. and Boulton-Jones, J. M. and Simpson, K.	An artificial neural network can select patients at high risk of developing progressive IgA nephropathy more accurately than experienced nephrologists	NR	Nephrology Dialysis Transplantation	Exclude	Study Design
968	Gelmetti, A. P. and Freitas, A. C. and Woronik, V. and Barros, R. T. and Bonfa, E. and Monteiro, R. C.	Polymorphism of the FcgammaRIIa IgG receptor in patients with lupus nephritis and glomerulopathy	NR	Journal of Rheumatology	Exclude	Study Design
969	GEMBILLO, G*1 , Cernaro, V2 , Siligato, R2 , Salvo, A2 , Torre, F2 , Saitta, C3 , Santoro, D2	POS-426 IGAN IN A PATIENT WITH WILSON'S DISEASE: A VERY RARE ASSOCIATION	NR	NR	Exclude	wrong outcome
970	Genest, Suzanne Dominique, Hopital du Sacre-Coeur de Montreal, Montreal, Quebec, Canada Khalili, Myriam, Hopital du Sacre-Coeur de Montreal, Montreal, Quebec, Canada Rioux, Jean-Philippe, Hopital du Sacre-Coeur de Montreal, Montreal, Quebec, Canada Quadri, JÃ©rÃ©my, Centre Hospitalier Universitaire Sainte-Justine, Montreal, Quebec, Canada Bonnefoy, Arnaud, Centre Hospitalier Universitaire Sainte-…	Urinary Biomarkers as a Tool for Monitoring Remissions and Predicting Relapses in Autoimmune Glomerulonephritis	NR	NR	Exclude	wrong outcome
971	Genovese, F. and Boor, P. and Papasotiriou, M. and Leeming, D. J. and Karsdal, M. A. and Floege, J.	Urinary and serological markers of collagen degradation are associated with disease severity and inflammation in iga nephropathy patients	NR	Nephrology Dialysis Transplantation	Exclude	Study Design
972	Genovese, F. and Boor, P. and Papasotiriou, M. and Leeming, D. J. and Karsdal, M. A. and Floege, J.	Turnover of type III collagen reflects disease severity and is associated with progression and microinflammation in patients with IgA nephropathy	NR	Nephrology Dialysis Transplantation	Exclude	Study Design
973	George, A. T. and Zaour, N. and Nic Lochlainn, E. M.	The Burden Associated with Immunoglobulin a Nephropathy(Igan)	NR	Value in Health	Exclude	Wrong publication type
974	Gerntholtz, T. E. and Goetsch, S. J. W. and Katz, I.	HIV-related nephropathy: A South African perspective	NR	Kidney International	Exclude	Study Design
975	Gesualdo, L. and Di Palma, A. M. and Morrone, L. F. and Strippoli, G. F. and Schena, F. P.	The Italian experience of the national registry of renal biopsies	NR	Kidney International	Exclude	Study Design
976	Gesualdo, L. and Lamm, M. and Emancipator, S.	Defective oral tolerance promotes nephritogenesis in experimental IgA nephropathy induced by oral immunization	1990	Journal of immunology (Baltimore, Md. : 1950)	Exclude	Wrong population
977	Gesualdo, L. and Lamm, M. and Emancipator, S.	Defective oral tolerance promotes nephritogenesis in experimental IgA nephropathy induced by oral immunization	1990	Journal of immunology (Baltimore, Md. : 1950)	Exclude	Duplicate
978	Gesualdo, L. and Ricanati, S. and Hassan, M. and Emancipator, S. and Lamm, M.	Enzymolysis of glomerular immune deposits in vivo with dextranase/protease ameliorates proteinuria, hematuria, and mesangial proliferation in murine experimental IgA nephropathy	1990	The Journal of clinical investigation	Exclude	Wrong population
979	Ghamrawi, Ranine, Mayo Clinic, Rochester, Minnesota, United States Manohar, Sandhya, Mayo Clinic, Rochester, Minnesota, United States Fervenza, Fernando C., Mayo Clinic, Rochester, Minnesota, United States Leung, Nelson, Mayo Clinic, Rochester, Minnesota, United States	Immune Checkpoint Inhibitor Use in a Patient with a History of Familial Anti-GBM Disease: A Clinical Dilemma	NR	NR	Exclude	wrong outcome
980	Ghandour, Mohamedanwar M., Wayne State University School of Medicine, Detroit, Michigan, United States Zachariah, Mareena Susan, Wayne State University School of Medicine, Detroit, Michigan, United States	Disseminated Nocardiosis in Renal Transplant Recipient	NR	NR	Exclude	wrong outcome
981	Ghanta, M. and Sharma, S. and Bonam, S. R. and Cohen, H. and Matos, T. and Jim, B.	Synaptopodin expression analysis in diabetic nephropathy	NR	American Journal of Kidney Diseases	Exclude	Study Design
982	Ghosh, S. and Das, S. and Mukherjee, J. and Abdullah, S. and Mondal, R. and Sultana, S. and Sehgal, A. and Behl, T.	Enumerating the role of properdin in the pathogenesis of IgA nephropathy and its possible therapies	NR	International Immunopharmacology	Exclude	Study Design
983	Giani, M. and Damiani, B. and Ghio, L. and Spano, M. and Edefonti, A.	Clinical features and prognosis in childhood IgA nephropathy	1994	Renal Failure	Exclude	Study Design
984	Giani, M. and Damiani, B. and Ghio, L. and Spano, M. and Edefonti, A.	Clinical features and prognosis in childhood IgA nephropathy	1994	Renal Failure	Exclude	Duplicate
985	Giannini, G. and Kung, V. and Nast, C.	Spectrum of renal histopathology in patients with hepatitis c and diabetes mellitus	NR	Modern Pathology	Exclude	Study Design
986	Gifford, Cody Charles, Albany Medical College, Albany, New York, United States Lian, Fei, Albany Medical College, Albany, New York, United States Tang, Jiaqi, Albany Medical College, Albany, New York, United States Costello, Angelica, Albany Medical College, Albany, New York, United States Goldschmeding, Roel, Department of Pathology, University Medical Center Utrecht, Utrecht, Netherlands Samara…	Plasminogen Activator Inhibitor 1 (PAI-1) Induction During Kidney Injury Promotes Epithelial Dysfunction via TGF-?1 Receptor Signaling and Klotho Downregulation	NR	NR	Exclude	wrong population
987	Gigante, M. and Caridi, G. and Montemurno, E. and Soccio, M. and D'Apolito, M. and Cerullo, G. and Aucella, F. and Schirinzi, A. and Emma, F. and Massella, L. and Messina, G. and de Palo, T. and Ranieri, E. and Ghiggeri, G. M. and Gesualdo, L.	TRPC6 Mutations in children with steroid-resistant nephrotic syndrome and atypical phenotype	NR	Clinical Journal of the American Society of Nephrology	Exclude	Study Design
988	Gilbert, A. and Cooper, M. and Verbesey, J. and Weems, P. and Ghasemian, S. and Moore, J. and Grafals, M. and Nilubol, C. and Javaid, B.	Recurrence without reduced survival: the risk of kidney allograft failure due to recurrent IGA nephropathy (IGAN)	NR	Transplantation	Exclude	Wrong outcome
989	Gilbert, R. E.	Sodium-glucose linked transporter-2 inhibitors: Potential for renoprotection beyond blood glucose lowering?	NR	Kidney International	Exclude	Wrong outcome
990	Giliane, N. and Kevin, S. and Samuel, R. and Rebecca, W. and Patrice, A. and Matthieu, H. and Menno, P.	Incidence of glomerulonephritis in the western part of Switzerland over the last decade	NR	Swiss Medical Weekly	Exclude	Study Design
991	Gillespie, Brenda W., University of Michigan, Ann Arbor, Michigan, United States Smith, Abigail R., Arbor Research Collaborative for Health, Ann Arbor, Michigan, United States Zee, Jarcy, Arbor Research Collaborative for Health, Ann Arbor, Michigan, United States Gipson, Debbie S., University of Michigan Mott Children's Hospital, Ann Arbor, Michigan, United States Mansfield, Sarah, Arbor Research…	Can Estimated Glomerular Filtration Rate (eGFR) Slope Be a Good Outcome Measure for Glomerular Disease?	NR	NR	Exclude	wrong outcome
992	Gilligan, Sarah, University of Utah Health, Salt Lake City, Utah, United States Hartley, Robert C., University of Utah Health, Salt Lake City, Utah, United States Shihab, Fuad S., University of Utah Health, Salt Lake City, Utah, United States Raghavan, Divya, University of Utah Health, Salt Lake City, Utah, United States Hall, Isaac E., University of Utah Health, Salt Lake City, Utah, United Stat…	Hypercalcemia Associated with Pneumocystis jirovecii Pneumonia in Renal Transplant Patients	NR	NR	Exclude	wrong outcome
993	Gilligan, Sarah, University of Utah Health, Salt Lake City, Utah, United States Shihab, Fuad S., University of Utah Health, Salt Lake City, Utah, United States Raghavan, Divya, University of Utah Health, Salt Lake City, Utah, United States Al-Rabadi, Laith, University of Utah Health, Salt Lake City, Utah, United States Abraham, Josephine, University of Utah Health, Salt Lake City, Utah, United St…	The Utility of Procalcitonin in the Management of Kidney and Pancreas Transplant Recipients with Suspected Infection	NR	NR	Exclude	wrong outcome
994	Gilligan, Sarah, University of Utah, Salt Lake City, Utah, United States Hartley, Robert C., University of Utah, Salt Lake City, Utah, United States Gregory, Martin C., University of Utah, Salt Lake City, Utah, United States Ramkumar, Nirupama, University of Utah, Salt Lake City, Utah, United States Revelo Penafiel, Monica Patricia, University of Utah, Salt Lake City, Utah, United States Bjordahl…	Atypical Hemolytic Uremic Syndrome in a Patient with Primary FSGS	NR	NR	Exclude	wrong publication type
995	Gilligan, Sarah, University of Utah, Salt Lake City, Utah, United States Raghavan, Divya, University of Utah, Salt Lake City, Utah, United States Revelo Penafiel, Monica Patricia, University of Utah, Salt Lake City, Utah, United States Abraham, Josephine, University of Utah, Salt Lake City, Utah, United States	Collagenofibrotic Glomerulopathy in a Renal Transplant Patient	NR	NR	Exclude	wrong outcome
996	Gimble, J. M. and Bunnell, B. A. and Guilak, F.	Human adipose-derived cells: An update on the transition to clinical translation	NR	Regenerative Medicine	Exclude	Wrong publication type
997	Ginley, Brandon, SUNY Buffalo, Buffalo, New York, United States Lutnick, Brendon, SUNY Buffalo, Buffalo, New York, United States Jen, Kuang-Yu, University of California, Davis, Sacramento, California, United States Fogo, Agnes B., Vanderbilt University Medical Center, Nashville, Tennessee, United States Jain, Sanjay, Washington University School of Medicine, St. Louis, Missouri, United States Ros…	Contribution of Glomerular Phenotype to Digital Classification of Diabetic Nephropathy	NR	NR	Exclude	wrong outcome
998	Giorgio Trivioli1 , Alice Canzian2 , Federica Maritati3 , Roberta Fenoglio4 , Evangeline Pillebout5 , Maria Letizia Urban6 , Aladdin Mohammad7 , Estela Nogueira8 , Elena Silvestri6 , Per Eriksson9 , Ma? rten Segelmark10, Pavel Novikov11, Helen Harris12, Ilya Smitienko13, Sergey Moiseev11, Bayram Farisogullari14, Deirdre Oâ€™Sullivan15, Cristina Ponte16, Peter Lamprecht17, Alojzija Hocevar18, Omer…	RENAL OUTCOME AFTER RITUXIMAB IN ADULT-ONSET IGA VASCULITIS AND CRESCENTIC IGA NEPHROPATHY: A MULTICENTRE STUDY	NR	NR	Exclude	wrong outcome
999	Glassock, R. J.	Treatment of immunologically mediated glomerular disease	1992	Kidney International, Supplement	Exclude	Wrong outcome
1000	Glassock, R. J.	Moderator's view: treatment of IgA nephropathy - Getting comfortable with uncertainty	2016	Nephrology dialysis transplantation	Exclude	Study Design
1001	Glassock, R. J.	Glomerular disease: Targeted steroid therapy for IgA nephropathy	NR	Nature Reviews Nephrology	Exclude	Study Design
1002	Glassock, R. J.	Albuminuria: a target for clinical trials in kidney disease?	NR	Nature Reviews Nephrology	Exclude	Wrong outcome
1003	Glassock, R. J.	Treatment of immunologically mediated glomerular disease	1992	Kidney International, Supplement	Exclude	Duplicate
1004	Gleeson, D. and Heneghan, M. A.	British Society of Gastroenterology (BSG) guidelines for management of autoimmune hepatitis	NR	Gut	Exclude	Wrong outcome
1005	Glenn, D. A. and Henderson, C. D. and O'Shaughnessy, M. and Hu, Y. and Bomback, A. and Gibson, K. and Greenbaum, L. A. and Zee, J. and Mariani, L. and Falk, R. and Hogan, S. and Mottl, A.	Infection-related acute care events among patients with glomerular disease	NR	Clinical Journal of the American Society of Nephrology	Exclude	Study Design
1006	Glenn, D. A. and Henderson, C. D. and O'Shaughnessy, M. and Hu, Y. and Bomback, A. and Gibson, K. and Greenbaum, L. A. and Zee, J. and Mariani, L. and Falk, R. and Hogan, S. and Mottl, A.	Infection-related acute care events among patients with glomerular disease	NR	Clinical Journal of the American Society of Nephrology	Exclude	Duplicate
1007	Gniewek, K. and Krajewska, M. and Jakuszko, K. and Koscielska-Kasprzak, K. and Myszka, M. and Klinger, M.	CD80 and suPAR-promising biomarkers of podocytopathies?	NR	Nephrology Dialysis Transplantation	Exclude	Wrong outcome
1008	Go, H. and Baek, C. and Jeong, J. and Lee, J. and Min, S. and Ha, J. and Song, E. and Kim, Y. and Park, S. and Moon, K. and Lee, H.	Clinical importance of the updated oxford classification in allograft IgA nephropathy	NR	American Journal of Transplantation	Exclude	Study Design
1009	Go, S. R. and Chin, H. J.	Current status of nephritis in Korea: Experience of 18 centers during last 40 years	NR	Nephrology Dialysis Transplantation	Exclude	Study Design
1010	Go, S. R. and Chin, H. J.	Current status of nephritis in Korea: Experience of 18 centers during last 40 years	NR	Nephrology Dialysis Transplantation	Exclude	Duplicate
1011	Goel, A. and Raghupathy, V. and Amirtharaj, G. J. and Chapla, A. and Venkatraman, A. and Ramakrishna, B. and Ramach and ran, A. and Thomas, N. and Balasubramanian, K. A. and Mackie, I. and Elias, E. and Eapen, C. E.	ADAMTS13 missense variants associated with defective activity and secretion of ADAMTS13 in a patient with non-cirrhotic portal hypertension	NR	Indian Journal of Gastroenterology	Exclude	Study Design
1012	Gojaseni, P. and Pattanachaiwit, N. and Jakpet, W. and Chalermsanyakorn, P. and Pajareya, T.	Diagnostic significance of hypocomplementemia in Asian population with acute nephritic syndrome and rapidly progressive glomerulonephritis	NR	Molecular Immunology	Exclude	Study Design
1013	Gokaraju, S. and Haque, A. and Vanarsa, K. and Soliman, S. and Saxena, R. and Mohan, C.	Assessing the disease specificity of urinary PF4 for active lupus nephritis	2018	Journal of Immunology. Conference: 105th Annual Meeting of the American Association of Immunologists, IMMUNOLOGY	Exclude	Study Design
1014	Gokaraju, S. and Haque, A. and Vanarsa, K. and Soliman, S. and Saxena, R. and Mohan, C.	Assessing the disease specificity of urinary PF4 for active lupus nephritis	2018	Journal of Immunology. Conference: 105th Annual Meeting of the American Association of Immunologists, IMMUNOLOGY	Exclude	Duplicate
1015	Golas, V. and Misuraca, M. and Marrone, M. and Zhang, P.	Clinical Indices for Overlapping Syndrome (Anca Associated Crescentic Glomerulonephritis Aacgn and Immune Complex Mediated Glomerulopathy) Are Similar to Aacgn Only Cases	2020	American journal of kidney diseases	Exclude	Study Design
1016	Golas, V. and Misuraca, M. S. and Kanaan, H. D. and Li, W. and Zhang, P. L.	Anca-associated crescentic glomerulonephritis can be concurrent with another immune complex-medicated glomerulopathy: One health center experience	2019	Journal of the American Society of Nephrology	Exclude	Study Design
1017	Golas, V. L. and Lao, K. M. and Misuraca, M. S. and Li, W. and Marrone, M. G. and Kanaan, H. D. and Zhang, P. L.	The clinical features of overlap syndrome (ANCA-associated crescentic glomerulonephritis AACGN and immune complex-mediated glomerulonephritis) are similar to those of AACGN alone	NR	International Urology and Nephrology	Exclude	Study Design
1018	Goldstein, Stuart, Cincinnati Children's Hospital Medical Center, Cincinnati, Ohio, United States Krallman, Kelli A., Cincinnati Children's Hospital Medical Center, Cincinnati, Ohio, United States Kirby, Cassie L., Cincinnati Children's Hospital Medical Center, Cincinnati, Ohio, United States Askenazi, David J., The University of Alabama at Birmingham, Birmingham, Alabama, United States Basu, Raj…	Outcomes from the Use of the Selective Cytopheretic Device (SCD) in Critically Ill Children Receiving CRRT: A Report of the Multicenter Pediatric SCD (pSCD) Study	NR	NR	Exclude	wrong population
1019	Golestaneh, Ladan, Montefiore Medical Center, Bronx, New York, United States Cavanaugh, Kerri L., Vanderbilt University Medical Center, Nashville, Tennessee, United States Karaboyas, Angelo, Arbor Research Collaborative for Health, Ann Arbor, Michigan, United States Melamed, Michal L., Albert Einstein College of Medicine, New York, New York, United States Johns, Tanya S., Albert Einstein College …	Urban Segregation and Hospitalization Outcomes in Patients on Hemodialysis	NR	NR	Exclude	wrong outcome
1020	Gologorsky, Rebecca C., University of California, San Francisco, San Francisco, California, United States Kim, Eun jung, University of California, San Francisco, San Francisco, California, United States Moyer, Jarrett, University of California, San Francisco, San Francisco, California, United States Santandreu, Ana, University of California, San Francisco, San Francisco, California, United States…	An Immunoprotected Bioreactor for Implanted Renal Cell Therapy	NR	NR	Exclude	wrong outcome
1021	Gonzalez, J.	Treatment of IgA nephropathy with immunoglobulins	NR	Nephrology Dialysis Transplantation	Exclude	Study Design
1022	Gonzalez-Vicente, Agustin, Cleveland Clinic, Cleveland, Ohio, United States Wu, Zhenzhen, Cleveland Clinic, Cleveland, Ohio, United States Nair, Viji, University of Michigan, Ann Arbor, Michigan, United States Barisoni, Laura, Duke University, Durham, North Carolina, United States Kretzler, Matthias, University of Michigan, Ann Arbor, Michigan, United States Bruggeman, Leslie A., Cleveland Clinic…	Glomerular Gene Coexpression Networks Suggest Pathogenic Mechanisms in a Mouse Model of HIV-Associated Nephropathy	NR	NR	Exclude	wrong population
1023	Gopinath, B. and Musselman, R. and Beard, N. and El-Kaissi, S. and Tani, J. and Adams, C. L. and Wall, J. R.	Antibodies targeting the calcium binding skeletal muscle protein calsequestrin are specific markers of ophthalmopathy and sensitive indicators of ocular myopathy in patients with Graves' disease	NR	Clinical and Experimental Immunology	Exclude	Wrong population
1024	Gordon, C. and Bassi, R. and Chang, P. and Kao, A. H. and Jayne, D. and Wofsy, D. and Ona, V. and Fleuranceau-Morel, P.	Integrated safety profile of atacicept from all clinical studies to date	NR	Arthritis and Rheumatology	Exclude	Study Design
1025	Gordon, C. and Bassi, R. and Chang, P. and Kao, A. H. and Jayne, D. and Wofsy, D. and Ona, V. and Fleuranceau-Morel, P.	Integrated safety profile of atacicept from all clinical studies to date	NR	Lupus Science and Medicine	Exclude	Study Design
1026	Gorgi, Y. and Hbibi, I. and Sfar, I. and Gargueh, T. and Cherif, M. and Louzir, R. G. and Daghbouj, R. and Aouadi, H. and Makhlouf, M. and Romdhane, T. B. and Jendoubi-Ayed, S. and Amri, M. and Kheder, A. and Lakhoua, M. R. and Abdallah, T. B. and Ayed, K.	Role of genetic polymorphisms in factor h and mbl genes in tunisian patients with immunoglobulin a nephropathy	2010	International Journal of Nephrology and Renovascular Disease	Exclude	Study Design
1027	Gorgi, Y. and Hbibi, I. and Sfar, I. and Gargueh, T. and Cherif, M. and Louzir, R. G. and Daghbouj, R. and Aouadi, H. and Makhlouf, M. and Romdhane, T. B. and Jendoubi-Ayed, S. and Amri, M. and Kheder, A. and Lakhoua, M. R. and Abdallah, T. B. and Ayed, K.	Role of genetic polymorphisms in factor h and mbl genes in tunisian patients with immunoglobulin a nephropathy	2010	International Journal of Nephrology and Renovascular Disease	Exclude	Duplicate
1028	Gorla, A. K. R. and Kumar, R. and Sood, A. and Bhattacharya, A. and Mittal, B.	Utility of 18F-FDG PET/CT in the management of patients with post transplant lymphoproliferative disorder (PTLD) following renal transplantation	2016	Journal of Nuclear Medicine. Conference: Society of Nuclear Medicine and Molecular Imaging Annual Meeting, SNMMI	Exclude	Study Design
1029	Gornowicz-Porowska, J. and Seraszek-Jaros, A. and Bowszyc-Dmochowska, M. and Kaczmarek, E. and Dmochowski, M.	Immunoexpression of IgA receptors (CD89, CD71) in dermatitis herpetiformis	2018	Folia histochemica et cytobiologica	Exclude	Study Design
1030	Gothwal, C*1 , Gupta, A2 , Gupta, A2 , Gupta, P	POS-415 ELECTRON MICROSCOPY: THE GOLDEN WEAPON FOR GLOMERULAR DISORDERS	NR	NR	Exclude	wrong outcome
1031	Goumenos, D. and Ahuja, M. and Shortl and , J. R. and Brown, C. B.	Can immunosuppressive drugs slow the progression of IgA neuropathy	1995	Nephrology Dialysis Transplantation	Exclude	Study Design
1032	Goumenos, D. S.	Conservative management immunosuppressive treatment or both for patients with primary immunoglobulin A nephropathy?	NR	Nephrology Reviews	Exclude	Study Design
1033	Goumenos, D. S.	Conservative management immunosuppressive treatment or both for patients with primary immunoglobulin A nephropathy?	NR	Nephrology Reviews	Exclude	Duplicate
1034	Gr and aliano, G. and Gesualdo, L. and Ranieri, E. and Monno, R. and Montinaro, V. and Marra, F. and Schena, F. P.	Monocyte chemotactic peptide-1 expression in acute and chronic human nephritides: A pathogenetic role in interstitial monocytes recruitment	NR	Journal of the American Society of Nephrology	Exclude	Study Design
1035	Gr and e, J. and Walker, H. and Holub, B. and Warner, G. and Keller, D. and Haugen, J. and Donadio, J. and Dousa, T.	Suppressive effects of fish oil on mesangial cell proliferation in vitro and in vivo	2000	Kidney international	Exclude	Study Design
1036	Gradinariu, Tudor, Henry Ford Hospital, Detroit, Michigan, United States Jones, Bruce A., Henry Ford Hospital, Detroit, Michigan, United States Soman, Sandeep S., Henry Ford Hospital, Detroit, Michigan, United States	Hydralazine-Induced Membranous Nephropathy	NR	NR	Exclude	wrong outcome
1037	Graham-Brown, M. P. and Singh, A. and Wormleighton, J. and Brunskill, N. J. and McCann, G. P. and Barratt, J. and Burton, J. O. and Xu, G.	Association between native T1 mapping of the kidney and renal fibrosis in patients with IgA nephropathy	NR	BMC Nephrology	Exclude	Study Design
1038	Graham-Brown, M. P. M. and Singh, A. and Burton, J. and Brunskill, N. and Barratt, J. and Gang, X.	A Novel, Reproducible, Non-Contrast, Magnetic Resonance Imaging Biomarker to Assess Kidney Tissue Characteristics in Patients with IgA Nephropathy	2018	Kidney Diseases	Exclude	Study Design
1039	Gramberg, M. C. T. T. and Grunberg, K. and Van Wijk, J. A. E.	Except for Alport syndrome and thin basement membrane nephropathy, children with nephrotic syndrome have thinnest glomerular basement membrane	NR	Pediatric Nephrology	Exclude	Study Design
1040	Gras, J.	Narsoplimab prop inn; USAN	NR	Drugs of the Future	Exclude	Study Design
1041	Greene, D. and Azcona-Olivera, J. and Murtha, J. and Pestka, J.	Effects of dihydrotestosterone and estradiol on experimental IgA nephropathy induced by vomitoxin	1995	Fundamental and applied toxicology : official journal of the Society of Toxicology	Exclude	Wrong population
1042	Greene, D. and Azcona-Olivera, J. and Murtha, J. and Pestka, J.	Effects of dihydrotestosterone and estradiol on experimental IgA nephropathy induced by vomitoxin	1995	Fundamental and applied toxicology : official journal of the Society of Toxicology	Exclude	Duplicate
1043	Greenhall, G. H. B. and Salama, A. D.	What is new in the management of rapidly progressive glomerulonephritis?	NR	Clinical Kidney Journal	Exclude	Wrong outcome
1044	Greenstein, J. and Peake, P. and Charlesworth, J.	The metabolism of C9 in normal subjects and in patients with autoimmune disease	1996	Clinical and experimental immunology	Exclude	Study Design
1045	Greer, M. R. and Barratt, J. and Harper, S. J. and Allen, A. C. and Feehally, J.	The nucleotide sequence of the IgA1 hinge region in IgA nephropathy	NR	Nephrology Dialysis Transplantation	Exclude	Study Design
1046	Greer, Raquel C., National Kidney Foundation, New York, New York, United States Ahn, JiYoon B., Johns Hopkins University, Baltimore, Maryland, United States Plantinga, Laura, National Kidney Foundation, New York, New York, United States Sperati, John, National Kidney Foundation, New York, New York, United States Abdel-Kader, Khaled, National Kidney Foundation, New York, New York, United States Mc…	Factors Contributing to Primary Care Provider (PCP) Use in ESKD Patients After Starting Hemodialysis (HD)	NR	NR	Exclude	wrong outcome
1047	Gresko, Nikolay P., Yale University School of Medicine, New Haven, Connecticut, United States Caplan, Michael J., Yale University School of Medicine, New Haven, Connecticut, United States Mistry, Kavita, Yale University, New Haven, Connecticut, United States Merrick, David, University of Pennsylvania, Philadelphia, Pennsylvania, United States	Polycystin 1 Acts as an Atypical Adhesion G-Protein-Coupled Receptor (GPCR) That Responds to Non-Canonical WNT Signals and Inhibits GSK3?	NR	NR	Exclude	wrong population
1048	Gronhagen-Riska, C. and Von Willebr and , E. and Honkanen, E. and Laasonen, L. and Tornroth, T.	Interstitial cellular infiltration detected by fine-needle aspiration biopsy in nephritis	1990	Clinical Nephrology	Exclude	Wrong outcome
1049	Grupper, A. and Schwartz, D. and Baruch, R. and Schwartz, I. F. and Nakache, R. and Goykhman, Y. and Katz, P. and Lebedinsky, A. and Nachmany, I. and Lubezky, N. and Aouizerate, J. and Shashar, M. and Katchman, H.	Kidney transplantation in patients with inflammatory bowel diseases (IBD): analysis of transplantation outcome and IBD activity	NR	Transplant International	Exclude	Study Design
1050	Grupper, A. and Schwartz, D. and Baruch, R. and Schwartz, I. F. and Nakache, R. and Goykhman, Y. and Katz, P. and Lebedinsky, A. and Nachmany, I. and Lubezky, N. and Aouizerate, J. and Shashar, M. and Katchman, H.	Kidney transplantation in patients with inflammatory bowel diseases (IBD): analysis of transplantation outcome and IBD activity	NR	Transplant International	Exclude	Duplicate
1051	Guanhong Li, Xiaoyan Wang, Zhe Yang, Qing Zhao, Yubing Wen, Xuemei Li, Ruitong Gao	FP195 Serum levels of joining chain containing IgA1 are not elevated in patients with IgA nephropathy	NR	NR	Exclude	wrong population
1052	Guedes, Murilo Henrique, Pontificia Universidade Catolica do Parana, Curitiba, PR, Brazil Bieber, Brian, Arbor Research Collaborative for Health, Ann Arbor, Michigan, United States De Sequera, Patricia, University Hospital Infanta Leonor, Madrid, Spain Urena Torres, Pablo A., AURA Nord Saint Ouen, Paris, France Brunori, Giuliano, Ospedale S. Chiara, Trento, Italy Liang, Xinling, Guangdong Provinc…	Effect of COVID-19 on Dialysis Practices on the Ground: Early Results from an International DOPPS Program Survey	NR	NR	Exclude	wrong outcome
1053	Guedes, Murilo Henrique, Pontificia Universidade Catolica do Parana, Curitiba, PR, Brazil Wallim, Liz Ribeiro, Pontificia Universidade Catolica do Parana, Curitiba, PR, Brazil Guetter, Camila R., Universidade Federal do Parana, Curitiba, PR, Brazil Larkin, John W., Fresenius Medical Care North America, Waltham, Massachusetts, United States Mysayphonh, Chance, Fresenius Medical Care North America,…	Fatigue Predicts Higher Risk of Mortality in Peritoneal Dialysis Patients: A BRAZPD Analysis	NR	NR	Exclude	wrong outcome
1054	Guillevin, L. and Pagnoux, C.	Indications of plasma exchanges for systemic vasculitides	NR	Therapeutic Apheresis	Exclude	Wrong outcome
1055	Guizhen Yu1 , Yong Zhang2 , Xinfang Xie1 , Bo Meng2 , Wantao Ying2 , Jicheng Lv1,3, Hong Zhang	QUANTITATIVE ASSESSMENT OF GALNAC NUMBER IN THE HINGE REGION OF IGA1 IN IGA NEPHROPATHY WITH CRESCENTS FORMING	NR	NR	Exclude	wrong outcome
1056	Guliaev, S. and Strizhakov, L. and Moiseev, S. and Gmoshinskii, I. and Mazo, V.	Intestinal permeability in iga-vasculitis in adults	NR	Annals of the Rheumatic Diseases	Exclude	Study Design
1057	Gullulu, M. and Kahvecioglu, S. and Dirican, M. and Akdag, I. and Ocak, N. and Demircan, C. and Dilek, K. and Ersoy, A. and Yavuz, M. and Yurtkuran, M.	Paraoxonase activity in glomerulonephritic patients	NR	Renal Failure	Exclude	Study Design
1058	Gullulu, M. and Kahvecioglu, S. and Dirican, M. and Akdag, I. and Ocak, N. and Demircan, C. and Dilek, K. and Ersoy, A. and Yavuz, M. and Yurtkuran, M.	Paraoxonase activity in glomerulonephritic patients	NR	Renal Failure	Exclude	Duplicate
1059	Gunning, H. M. and Canney, M. and Reich, H. N. and Zheng, Y. and Sahota, A. and Hur, S. A. and Jauhal, A. S. and Barbour, S. and Rose, C. L.	Risk of cardiovascular events is higher in patients with glomerular disease compared with the general population	2020	Journal of the American Society of Nephrology	Exclude	Wrong outcome
1060	Gunning, Heather M., BC Provincial Renal Agency, Vancouver, British Columbia, Canada Canney, Mark, Division of Nephrology, University of British Columbia, Vancouver, British Columbia, Canada Reich, Heather N., Division of Nephrology, University of Toronto, Toronto, Ontario, Canada Zheng, Yuyan, BC Provincial Renal Agency, Vancouver, British Columbia, Canada Sahota, Anahat, School of Medicine, Uni…	Risk of Cardiovascular Events Is Higher in Patients with Glomerular Disease Compared with the General Population	NR	NR	Exclude	wrong outcome
1061	Guo, N. and Zhou, Q. and Huang, X. and Yu, J. and Han, Q. and Nong, B. and Xiong, Y. and Liang, P. and Li, J. and Feng, M. and Lv, J. and Qiongqiong, Y.	SAT-403 Identification of exosomal long non-coding RNAs in patients with IgA nephropathy through high-throughput sequencing analysis	NR	Kidney International Reports	Exclude	Study Design
1062	GUO, N1 , Zhou, Q2 , Huang, X1 , Yu, J2 , Han, Q*1 , Nong, B3 , Xiong, Y3 , Liang, P1 , Li, J1 , Feng, M1 , Lv, J1 , QIONGQIONG, Y	SAT-403 IDENTIFICATION OF EXOSOMAL LONG NON_x0002_CODING RNAS IN PATIENTS WITH IGA NEPHROPATHY THROUGH HIGH_x0002_THROUGHPUT SEQUENCING ANALYSIS	NR	NR	Exclude	wrong outcome
1063	Guo, Qunying, Baylor College of Medicine, Houston, Texas, United States Feng, Shaozhen, Baylor College of Medicine, Houston, Texas, United States Liang, Ming, Baylor College of Medicine, Houston, Texas, United States Mitch, William E., Baylor College of Medicine, Houston, Texas, United States Cheng, Jizhong, Baylor College of Medicine, Houston, Texas, United States	Decreased Jagged1 Expression in Vascular Smooth Muscle Cells Delays Maturation of Arteriovenous Graft	NR	NR	Exclude	wrong population
1064	Guo, W. and Liu, Q. and Zhu, L. and Li, Z. and Meng, S. and Shi, S. and Liu, L. and Lv, J. and Hou, P. and Zhang, H.	Coding and Noncoding Variants in CFH Act Synergistically for Complement Activation in Immunoglobulin A Nephropathy	2018	The American journal of the medical sciences	Exclude	Study Design
1065	Guo, W. and Liu, Q. and Zhu, L. and Li, Z. and Meng, S. and Shi, S. and Liu, L. and Lv, J. and Hou, P. and Zhang, H.	Coding and Noncoding Variants in CFH Act Synergistically for Complement Activation in Immunoglobulin A Nephropathy	2018	The American journal of the medical sciences	Exclude	Duplicate
1066	Guo, W. and Zhu, L. and Zhai, Y. and Zhang, H.	Variants in complement factor H affect complement activation in Henoch-Schonlein purpura nephritis	NR	Immunobiology	Exclude	Study Design
1067	Guo, Y. L. and Gao, F. and Dong, T. W. and Bai, Y. and Liu, Q. and Li, R. L. and Yan, S. T. and Chen, M. and Wei, P. F. and Xi, M. M.	Meta-Analysis of Clinical Efficacy and Safety of Tripterygium wilfordii Polyglycosides Tablets in the Treatment of Chronic Kidney Disease	2021	Evidence-based Complementary and Alternative Medicine	Exclude	Study Design
1068	Gupta, Akshita, All India Institute of Medical Sciences (AIIMS), New Delhi, India Ludwig, John Travis, University of Michigan Health System, Ann Arbor, Michigan, United States Buchowski, Scott, University of Michigan Health System, Ann Arbor, Michigan, United States Rao, Panduranga S., University of Michigan Health System, Ann Arbor, Michigan, United States Johnson, Kent J., University of Michiga…	Rapidly Progressive Fatal IgA Nephropathy in a Patient with Longstanding Cirrhosis	NR	NR	Exclude	wrong outcome
1069	Gupta, P.	Clinical and pathological spectrum of renal diseases and utility of renal biopsies in elderly patients: Experience from developing country	NR	Nephrology Dialysis Transplantation	Exclude	Study Design
1070	GUPTA, Y*1 , Gowrishankar, S1 , Agarwal, N1 , Bugalia, A	MON-259 A COMPARATIVE ANALYSIS AND CLINICAL CORRELATION OF CD 68 MARKER ON RENAL STROMA OF VARIOUS RENAL DISORDERS	NR	NR	Exclude	wrong outcome
1071	Gustot, T. and Moreau, R.	Renal failure in cirrhosis	NR	Ascites, Hyponatremia and Hepatorenal Syndrome: Progress in Treatment	Exclude	Study Design
1072	Gutierrez, E. and Carvaca-Fontan, F. and Luzardo, L. and Morales, E. and Alonso, M. and Praga, M.	A Personalized Update on IgA Nephropathy: A New Vision and New Future Challenges	NR	Nephron	Exclude	Study Design
1073	Gutierrez, E. and Egido, J. and Rubio-Navarro, A. and Buendia, I. and Miguel Blanco-Colio, L. and Toldos, O. and Manzarbeitia, F. and De Lorenzo, A. and Sanchez, R. and Praga, M. and Moreno, J. A.	Pathogenic mechanisms influencing the recovery of renal function after macrohematuria-induced acute kidney injury (AKI) in IgA nephropathy	NR	Nephrology Dialysis Transplantation	Exclude	Study Design
1074	Gutierrez, E. and Zamora, I. and Ballarin, J. and Arce, Y. and Jimenez, S. and Quereda, C. and Olea, T. and Martinez-Ara, J. and Segarra, A. and Bernis, C. and Garcia, A. and Goicoechea, M. and Garcia De Vinuesa, S. and Rojas-Rivera, J. and Praga, M.	Long-term outcomes of IgA nephropathy presenting with minimal or no proteinuria	NR	Journal of the American Society of Nephrology	Exclude	Study Design
1075	Guttmann, A. and Leung, G. and Gomez-Viso, A. and Odedosu, T.	Immune complex-mediated rapidly progressive glomerulonephritis in HIV	NR	Journal of General Internal Medicine	Exclude	Study Design
1076	Guttmann, A. and Leung, G. and Gomez-Viso, A. and Odedosu, T.	Immune complex-mediated rapidly progressive glomerulonephritis in HIV	NR	Journal of General Internal Medicine	Exclude	Duplicate
1077	Gysin, C.	Indications of pediatric tonsillectomy	NR	Orl	Exclude	Study Design
1078	H. YUN B.S. Cho S. Jung H. Lee D.Y. Kim	MON-027 LONG TERM FOLLOW UP OF METHYLPREDNISOLONE PULSE AND AUTOLOGOUS SVF THERAPY IN SEVERE IgA NEPHROPAHTY	NR	NR	Exclude	wrong outcome
1079	Haad, C. R. and Rodriguez-Benot, A. and Martinez-Vaquera, S. and Navarro-Cabello, M. D. and Aguera-Morales, M. L. and Ruiz De Mier, M. V. P. and Montero-Alvarez, J. L. and Mata-Garcia, M. D. L. and Briceno-Delgado, J. and Aljama-Garcia, P.	Combined liver-kidney transplantation: Survey of a single center in Spain	NR	Transplantation Proceedings	Exclude	Study Design
1080	Haas, M.	Thin glomerular basement membrane nephropathy: Incidence in 3471 consecutive renal biopsies examined by electron microscopy	NR	Archives of Pathology and Laboratory Medicine	Exclude	Wrong outcome
1081	Haas, M. and Meehan, S. M. and Karrison, T. G. and Spargo, B. H.	Changing etiologies of unexplained adult nephrotic syndrome: A comparison of renal biopsy findings from 1976-1979 and 1995-1997	NR	American Journal of Kidney Diseases	Exclude	Wrong outcome
1082	Haas, M. and Meehan, S. M. and Karrison, T. G. and Spargo, B. H.	Changing etiologies of unexplained adult nephrotic syndrome: A comparison of renal biopsy findings from 1976-1979 and 1995-1997	NR	American Journal of Kidney Diseases	Exclude	Duplicate
1083	Haas, M. and Rahman, M. H. and Cohn, R. A. and Fathallah-Shaykh, S. and Ansari, A. and Bartosh, S. M.	IgA Nephropathy in children and adults: Comparison of histologic features and clinical outcomes	NR	Nephrology Dialysis Transplantation	Exclude	Study Design
1084	Haas, M. and Verhave, J. C. and Liu, Z. H. and Alpers, C. E. and Barratt, J. and Becker, J. U. and Cattran, D. and Cook, H. T. and Coppo, R. and Feehally, J. and Pani, A. and Perkowska-Ptasinska, A. and Roberts, I. S. and Soares, M. F. and Trimarchi, H. and Wang, S. and Yuzawa, Y. and Zhang, H. and Troyanov, S. and Katafuchi, R.	A Multicenter Study of the Predictive Value of Crescents in IgA Nephropathy	NR	Journal of the American Society of Nephrology : JASN	Exclude	Study Design
1085	Habbashe, N. and Kinaneh, S. and Hassan, K. and Armaly, Z.	Haptoglobin phenotype among patients with IgA nephropathy: Impact on disease progression and response to treatment	NR	Clinical Nephrology	Exclude	Study Design
1086	Haddad, E. and Moura, I. C. and Arcos-Fajardo, M. and Macher, M. A. and Baudouin, V. and Alberti, C. and Loirat, C. and Monteiro, R. C. and Peuchmaur, M.	Enhanced expression of the CD71 mesangial IgA1 receptor in Berger disease and Henoch-Schonlein nephritis: Association between CD71 expression and IgA deposits	NR	Journal of the American Society of Nephrology	Exclude	Wrong publication type
1087	Hadia Bagherzadegan, Shahrzad Ossareh, Samaneh Hashemi, Mitra Mehrazma	FP222 CLINICOPATHOLOGIC CORRELATION OF RENAL BIOPSY FINDINGS - AN UPDATE REPORT FROM A TERTIARY KIDNEY CENTRE	NR	NR	Exclude	wrong outcome
1088	Hadia Bagherzadegan1 , Shahrzad Ossareh2 , Mitra Mehrazma	AN UPDATE ON EPIDEMIOLOGY AND CLINICOPATHOLOGIC CORRELATION OF RENAL BIOPSY FINDINGS - A TERTIARY KIDNEY CENTRE REPORT	NR	NR	Exclude	wrong outcome
1089	Hagiyama, M. and Nakatani, Y. and Takashima, Y. and Kato, T. and Inoue, T. and Kimura, R. and Otani, T. and Sato, Y. and Mori, H. and Arima, S. and Ito, A.	Urinary cell adhesion molecule 1 is a novel biomarker that links tubulointerstitial damage to glomerular filtration rates in chronic kidney disease	2019	Frontiers in Cell and Developmental Biology	Exclude	Study Design
1090	Hajime Nagasawa1 , Hitoshi Suzuki1 , Celia Jenkinson2 , Seiji Ueda1 , Yusuke Fukao1 , Maiko Nakayama1 , Tomoyuki Otsuka1 , Kai Liu2 , Radko Komers2 , Yusuke Suzuki	THE DUAL ENDOTHELIN ETA AND ANGIOTENSIN AT1 RECEPTOR BLOCKER SPARSENTAN PROTECTS AGAINST THE DEVELOPMENT OF ALBUMINURIA AND GLOMERULOSCLEROSIS IN THE GDDY MOUSE MODEL OF IGA.	NR	NR	Exclude	wrong population
1091	Halevy, D. and Radhakrishnan, J.	Cyclosporin treatment of glomerular diseases	2000	Expert Opinion on Investigational Drugs	Exclude	Wrong publication type
1092	Halimi, J. M.	Low-grade proteinuria and microalbuminuria in renal transplantation	NR	Transplantation	Exclude	Study Design
1093	Halimi, J. M.	Low-grade proteinuria and microalbuminuria in renal transplantation	NR	Transplantation	Exclude	Duplicate
1094	Halimi, J. M. and Sautenet, B. and Gatault, P. and Rol and , M. and Giraudeau, B.	Renal endpoints in renal and cardiovascular randomized clinical trials: Time for a consensus?	NR	Fundamental and Clinical Pharmacology	Exclude	Wrong outcome
1095	Hall, Y. N. and Fuentes, E. F. and Chertow, G. M. and Olson, J. L.	Race/ethnicity and disease severity in IgA nephropathy	NR	BMC Nephrology	Exclude	Study Design
1096	Haller, Steven T., Department of Medicine University of Toledo College of Medicine and Life Sciences, Toledo, Ohio, United States Zhang, Shungang, Department of Medicine University of Toledo College of Medicine and Life Sciences, Toledo, Ohio, United States Nie, Ying, Marshall University Joan C. Edward School of Medicine, Huntington, West Virginia, United States Shapiro, Joseph I., Marshall Unive…	Interaction Between the Na-K-ATPase and CD40 Signaling in Proximal Tubule Epithelial Cells (PTECs) Contributes to Renal Inflammation and Fibrosis	NR	NR	Exclude	wrong outcome
1097	Hama, T. and Tanaka, Y. and Sato, M. and Mukaiyama, H. and Togawa, H. and Shima, Y. and Suzuki, H. and Nakanishi, K. and Yoshikawa, N.	Urine biomarkers' efficacy as a disease-activity parameter for children with iga nephropathy	NR	Journal of the American Society of Nephrology	Exclude	Study Design
1098	Hamidi, Habib, University of Michigan, Ann Arbor, Michigan, United States Eddy, Sean, University of Michigan, Ann Arbor, Michigan, United States Kretzler, Matthias, University of Michigan, Ann Arbor, Michigan, United States Sedor, John R., Cleveland Clinic, Cleveland, Ohio, United States O'Toole, John F., Cleveland Clinic, Cleveland, Ohio, United States Holzman, Lawrence B., University of Pennsyl…	Functional Subclasses of Nephrotic Syndrome Identified Using Consensus Non-Negative Matrix Factorization Clustering of Kidney Tubulointerstitial Tissue Transcriptome	NR	NR	Exclude	wrong outcome
1099	Hammad, E. and Ahassan, A. and Ali, T. and Aehab, I. and Hadeel, A.	Potential kidney donors with asymptomatic microscopic hematuria: Histopathological findings & outcomes	NR	Transplantation	Exclude	Study Design
1100	Han, Q. and Li, J. and Wei, X. and Liang, P. and Yang, Q.	Exosomal long non-coding RNA-G21551 as a potential predictive biomarker for segmental sclerosis change in IgA nephropathy	2020	Journal of the American Society of Nephrology	Exclude	Study Design
1101	Han, Q. and Li, J. and Wei, X. and Liang, P. and Yang, Q.	Exosomal long non-coding RNA-G21551 as a potential predictive biomarker for segmental sclerosis change in IgA nephropathy	2020	Journal of the American Society of Nephrology	Exclude	Duplicate
1102	Han, Q. X. and Wang, Y. and Zhu, H. Y. and Zhang, D. and Gao, J. and Liu, Z. S. and Cai, G. Y. and Chen, X. M.	A non-invasive diagnostic model of immunoglobulin A nephropathy and serological markers for evaluating disease severity	NR	Chinese Medical Journal	Exclude	Study Design
1103	Han, S. and Yao, T. and Lu, Y. and Chen, M. and Xu, Y. and Wang, Y.	Efficacy and Safety of Immunosuppressive Monotherapy Agents for IgA Nephropathy: A Network Meta-Analysis	NR	Frontiers in Pharmacology	Exclude	Study Design
1104	Han, S. S. and Feng, Y. and Zhao, M. H.	Clinico-pathological features and the spectrum of circulation complement activation in C3 glomerulopathy patients: A large cohort study from China	NR	Immunobiology	Exclude	Study Design
1105	Han, S. S. and Feng, Y. and Zhao, M. H.	Clinico-pathological features and the spectrum of circulation complement activation in C3 glomerulopathy patients: A large cohort study from China	NR	Immunobiology	Exclude	Duplicate
1106	Han, S. S. and Huh, W. and Park, S. K. and Ahn, C. and Han, J. S. and Kim, S. and Kim, Y. S.	Impact of recurrent disease and chronic allograft nephropathy on the long-term allograft outcome in patients with IgA nephropathy	NR	Transplant International	Exclude	Study Design
1107	HAN, X*1 , Zhou, R2 , Tang, Y1 , Qin, W	SAT-004 CLINICAL AND PATHOLOGICAL FEATURES OF IGA NEPHROPATHY PATIENTS WITH NEPHROTIC SYNDROME	NR	NR	Exclude	wrong outcome
1108	Han, X. and Tang, Y. and Qin, W.	Decision tree prediction models for the development of ESRD in immunoglobulin a nephropathy	2019	Journal of the American Society of Nephrology	Exclude	Study Design
1109	Han, X. and Zheng, X. and Wang, Y. and Sun, X. and Xiao, Y. and Tang, Y. and Qin, W.	Random forest can accurately predict the development of end-stage renal disease in immunoglobulin a nephropathy patients	NR	Annals of Translational Medicine	Exclude	Study Design
1110	Han, X. and Zheng, X. and Wang, Y. and Sun, X. and Xiao, Y. and Tang, Y. and Qin, W.	Random forest can accurately predict the development of end-stage renal disease in immunoglobulin a nephropathy patients	NR	Annals of Translational Medicine	Exclude	Duplicate
1111	Han, Xin, West China Hospital of Sichuan University, Chengdu, Sichuan, China Tang, Yi, West China Hospital of Sichuan University, Chengdu, Sichuan, China Qin, Wei, West China Hospital of Sichuan University, Chengdu, Sichuan, China	Decision Tree Prediction Models for the Development of ESRD in Immunoglobulin A Nephropath	NR	NR	Exclude	wrong outcome
1112	Han, Xin, West China Hospital of Sichuan University, Chengdu, Sichuan, China Tang, Yi, West China Hospital of Sichuan University, Chengdu, Sichuan, China Qin, Wei, West China Hospital of Sichuan University, Chengdu, Sichuan, China	Decision Tree Prediction Models for the Development of ESRD in Immunoglobulin A Nephropathy	NR	NR	Exclude	wrong outcome
1113	Han, Yun, University of Michigan Medical School, Ann Arbor, Michigan, United States Bragg-Gresham, Jennifer L., University of Michigan Medical School, Ann Arbor, Michigan, United States Steffick, Diane, University of Michigan Medical School, Ann Arbor, Michigan, United States Zhang, Xiaosong, University of Michigan Medical School, Ann Arbor, Michigan, United States Wyncott, April, University of M…	Incidence of CKD and Environmental Inequities: An Integration of Ecological and Spatial Approaches in US Veterans	NR	NR	Exclude	wrong outcome
1114	Han, Yun, University of Michigan, Ann Arbor, Michigan, United States Gillespie, Brenda W., University of Michigan, Ann Arbor, Michigan, United States Burrows, Nilka Rios, Centers for Disease Control and Prevention, Atlanta, Georgia, United States Benoit, Stephen R., Centers for Disease Control and Prevention, Atlanta, Georgia, United States Tuot, Delphine S., University of California, San Francis…	Trends in Use of Antidiabetic Drugs Among Diabetic Patients with and Without CKD in the United States (2006-2016)	NR	NR	Exclude	wrong outcome
1115	Hanaoka, H. and Nishimoto, T. and Okazaki, Y. and Takeuchi, T. and Kuwana, M.	A unique thymus-derived regulatory T cell subset associated with systemic lupus erythematosus	NR	Arthritis Research and Therapy	Exclude	Study Design
1116	Hanaoka, H. and Okazaki, Y. and Hashiguchi, A. and Yasuoka, H. and Takeuchi, T. and Kuwana, M.	Up-regulated expression of CXCR4 on circulating B cells in patients with systemic lupus erythematosus	NR	Arthritis and Rheumatology	Exclude	Study Design
1117	Handa, Richa, Henry Ford Hospital, Dearborn, Michigan, United States Farooq, Muhammad A., Henry Ford Hospital, Dearborn, Michigan, United States Li, Jian, Henry Ford Hospital, Dearborn, Michigan, United States Soman, Sandeep S., Henry Ford Hospital, Dearborn, Michigan, United States	Calcium Oxalate Nephropathy: A Rare Etiology of ESRD	NR	NR	Exclude	wrong publication type
1118	Handa, Takaya, Department of Nephrology, Kyoto University Graduate School of Medicine, Kyoto, Japan Mori, Keita P., TMK Project, Medical Innovation Center, Graduate School of Medicine, Kyoto University, Kyoto City, Japan Ishii, Akira, Department of Nephrology, Kyoto University Graduate School of Medicine, Kyoto, Japan Kanai, Yugo, Department of Diabetes, Endocrinology and Nutrition, Graduate Scho…	Osteocrin Ameliorates Adriamycin-Induced Glomerular Injury	NR	NR	Exclude	wrong population
1119	Hansen, Alyssa L., The University of Alabama at Birmingham, Birmingham, Alabama, United States Craine, Ellenore P., The University of Alabama at Birmingham, Birmingham, Alabama, United States Hargett, Audra A., The University of Alabama at Birmingham, Birmingham, Alabama, United States Hall, Stacy D., The University of Alabama at Birmingham, Birmingham, Alabama, United States Rizk, Dana, The Univ…	Developing Molecular-Specific Biomarker Assays for IgA Nephropathy and IgA Vasculitis with Nephritis	NR	NR	Exclude	wrong outcome
1120	Hanslits, Katherine, Arbor Research Collaborative for Health, Ann Arbor, Michigan, United States Griffin, Shannon, Insight Policy Research, Arlington, Virginia, United States Pearson, Jeffrey, Arbor Research Collaborative for Health, Ann Arbor, Michigan, United States Kapke, Alissa, Arbor Research Collaborative for Health, Ann Arbor, Michigan, United States Gaber baylis, Licia, Insight Policy Res…	Patient Experience with Care as a Critical Component of the Medicare ESRD Quality Incentive Program (QIP)	NR	NR	Exclude	wrong outcome
1121	Hara, M. and Yoshida, R. and Inaba, S. and Higuchi, A. and Suzuki, Y. and Okada, T. and Tanizawa, T.	C3 deposition in serially biopsied children with IgA nephropathy	1991	Acta paediatrica Japonica : Overseas edition	Exclude	Study Design
1122	Harada, K. and Akai, Y. and Kurumatani, N. and Iwano, M. and Saito, Y.	Prognostic value of urinary interleukin 6 in patients with IgA nephropathy: An 8-year follow-up study	2002	Nephron	Exclude	Study Design
1123	Harafuji, Naoe, Center for Translational Research, Childrenâ€™s National Medical Center, Washington, District of Columbia, United States Yang, Chaozhe, Center for Translational Research, Childrenâ€™s National Medical Center, Washington, District of Columbia, United States Odinakachukwu, Maryanne, Center for Translational Research, Childrenâ€™s National Medical Center, Washington, District of Colu…	FPC, TFAP2B, and MCM3 Function in a Species-Specific Regulome That Modulates Myc/MYC Expression: Implications for ARPKD	NR	NR	Exclude	wrong population
1124	Haramaki, R. and Tamaki, K. and Fujisawa, M. and Ikedo, H. and Haramaki, N. and Okuda, S.	Steroid therapy and urinary transforming growth factor-beta1 in IgA nephropathy	2001	American journal of kidney diseases	Exclude	Wrong outcome
1125	Hard, G. C. and Johnson, K. J. and Cohen, S. M.	A comparison of rat chronic progressive nephropathy with human renal disease-implications for human risk assessment	2009	Critical Reviews in Toxicology	Exclude	Wrong population
1126	Harper, S. J. and Allen, A. C. and Layward, L. and Hattersley, J. and Veitch, P. S. and Feehally, J.	Increased immunoglobulin A and immunoglobulin A<inf>1</inf> cells in bone marrow trephine biopsy specimens in immunoglobulin A nephropathy	1994	American Journal of Kidney Diseases	Exclude	Study Design
1127	Harper, S. J. and Pringle, J. H. and Wicks, A. C. B. and Hattersley, J. and Layward, L. and Allen, A. and Gillies, A. and Lauder, I. and Feehally, J.	Expression of J chain mRNA in duodenal IgA plasma cells in IgA nephropathy	NR	Kidney International	Exclude	Study Design
1128	Harper, S. J. and Pringle, J. H. and Wicks, A. C. B. and Hattersley, J. and Layward, L. and Allen, A. and Gillies, A. and Lauder, I. and Feehally, J.	Expression of J chain mRNA in duodenal IgA plasma cells in IgA nephropathy	NR	Kidney International	Exclude	Duplicate
1129	Harraka, Philip Adam, The University of Melbourne Department of Medicine, Northern Health, Melbourne, Victoria, Australia Mack, Heather G., The University of Melbourne Department of Sugery (Ophthalmology), Melbourne, Victoria, Australia Colville, Deb J., The University of Melbourne Department of Medicine, Northern Health, Melbourne, Victoria, Australia Barit, David, The University of Melbourne De…	Retinal Drusen and Atrophy in Focal and Segmental Glomerulosclerosis: A Complement-Mediated Disease?	NR	NR	Exclude	wrong outcome
1130	Harris, C. L. and Pouw, R. B. and Kavanagh, D. and Sun, R. and Ricklin, D.	Developments in anti-complement therapy; from disease to clinical trial	NR	Molecular Immunology	Exclude	Wrong publication type
1131	Harris, D. and Thomas, M. and Johnson, D. and Nicholls, K. and Gillin, A.	Prevention of progression of kidney disease	NR	Nephrology	Exclude	Wrong outcome
1132	Harris, W. S.	Fish oil supplementation: Evidence for health benefits	NR	Cleveland Clinic Journal of Medicine	Exclude	Wrong outcome
1133	Hartley, Robert C., University of Utah, Salt Lake City, Utah, United States Gilligan, Sarah, University of Utah, Salt Lake City, Utah, United States Ramkumar, Nirupama, University of Utah, Salt Lake City, Utah, United States Westenfelder, Christof, University of Utah, Salt Lake City, Utah, United States Al-Rabadi, Laith, University of Utah, Salt Lake City, Utah, United States Gregory, Martin C., …	Pauci-Immune Crescentic Glomerulonephritis with Re-Initiation of Adalimumab for Crohn Disease	NR	NR	Exclude	wrong outcome
1134	Hartono, C. and Muthukumar, T.	Treating iga nephropathy: Quid novi?	2014	Discovery Medicine	Exclude	Wrong outcome
1135	Hartono, C. and Muthukumar, T.	Treating iga nephropathy: Quid novi?	2014	Discovery Medicine	Exclude	Duplicate
1136	Harza, M. and Ismail, G. and Mitroi, G. and Gherghiceanu, M. and Preda, A. and Mircescu, G. and Sinescu, I.	Histological diagnosis and risk of renal vein thrombosis, and other thrombotic complications in primitive nephritic syndrome	2013	Romanian Journal of Morphology and Embryology	Exclude	Study Design
1137	Hasegawa, T. and Nishikawa, K. and Tamura, Y. and Oka, T. and Urawa, A. and Watanabe, S. and Mizuno, S. and Okada, M.	Impacts of interaction of mental condition and quality of life between donors and recipients at decision-making of preemptive and post-dialysis living-donor kidney transplantation	NR	Journal of Personalized Medicine	Exclude	Wrong population
1138	Hashizume, K. and Sano, T. and Kokubo, T. and Hiki, Y. and Kamata, K. and Tateno, S. and Kobayashi, Y.	A randomized, prospective, controlled study of effect of angiotensin-converting enzyme inhibition on proteinuria and renal function in IGA nephropathy	1998	Journal of the american society of nephrology : JASN	Exclude	Timeframe
1139	Hassan, E. and Aleid, H. and Zulfiquar, T. and Ibrahim, I. and Almana, H.	Potential kidney donors with asymptomatic micorsocpic hematuria: Histopathological findings & outcomes	NR	American Journal of Transplantation	Exclude	Study Design
1140	Hassan, Waleed, The University of Tennessee Health Science Center College of Medicine, Memphis, Tennessee, United States Mostafa, Hisham, Minia Nephrology and Urology University Hospital, Minia, Egypt	Epidemiology of Glomerular Diseases in Minia Governorate: A 5-Year SingleCenter Experience	NR	NR	Exclude	wrong outcome
1141	Hata, Yusuke, Kumamoto University Graduate School of Medical Sciences, Kumamoto, Japan Kuwabara, Takashige, Kumamoto University Graduate School of Medical Sciences, Kumamoto, Japan Mori, Kiyoshi, University of Shizuoka, School of Pharmaceut Sci, Shizuoka, Japan Umemoto, Shuro, Kumamoto University Graduate School of Medical Sciences, Kumamoto, Japan Kanki, Tomoko, Kumamoto University Graduate Scho…	Ablation of MRP8 in Myeloid Cells Ameliorates Glomerulonephritis by Affecting Macrophage Characterization	NR	NR	Exclude	wrong population
1142	Hattori, T. and Sadakane, C. and Koseki, J. and Kase, Y. and Takeda, S.	Saireito probably prevents mesangial cell proliferation in HIGA mice via PDGF-BB tyrosine kinase inhibition	2007	Clinical and experimental nephrology	Exclude	Wrong population
1143	Haubitz, M. and Good, D. M. and Woywodt, A. and Haller, H. and Rupprecht, H. and Theodorescu, D. and Dakna, M. and Coon, J. J. and Mischakh, H.	Identification and validation of urinary biomarkers for differential diagnosis and evaluation of therapeutic intervention in anti-neutrophil cytoplasmic antibody-associated vasculitis	2009	Molecular and Cellular Proteomics	Exclude	Study Design
1144	Hayashi, T. and Nitta, K. and Uchida, K. and Honda, K. and Kobayashi, H. and Kawashima, A. and Yumura, W. and Nihei, H.	Clinical assessment of serum cystatin C as a marker of glomerular filtration rate in patients with various renal diseases	2000	Clinical and Experimental Nephrology	Exclude	Study Design
1145	Hayashi, T. and Nitta, K. and Uchida, K. and Honda, K. and Kobayashi, H. and Kawashima, A. and Yumura, W. and Nihei, H.	Clinical assessment of serum cystatin C as a marker of glomerular filtration rate in patients with various renal diseases	2000	Clinical and Experimental Nephrology	Exclude	Duplicate
1146	Hayter, S. M. and Cook, M. C.	Updated assessment of the prevalence, spectrum and case definition of autoimmune disease	NR	Autoimmunity Reviews	Exclude	Study Design
1147	He, D. and Wang, R. and Liang, S. and Liang, D. and Xu, F. and Zeng, C. and Tang, Z.	Comparison of secondary IgA nephropathy in patients with ankylosing spondylitis and rheumatoid arthritis	NR	Modern Rheumatology	Exclude	Study Design
1148	He, Jiawei, Peking University First Hospital, Beijing, Beijing, China Zhou, Xujie, Peking University First Hospital, Beijing, Beijing, China Wang, Yanna, Peking University First Hospital, Beijing, Beijing, China Liu, Lijun, Peking University First Hospital, Beijing, Beijing, China Shi, Sufang, Peking University First Hospital, Beijing, Beijing, China Lv, Jicheng, Peking University First Hospital,…	Associations of Genetic Variants Contributing to Gut Microbiota Composition in IgAN	NR	NR	Exclude	wrong outcome
1149	He, P. and Wang, H. and Huang, C. and He, L.	Hematuria was a high risk for renal progression and ESRD in immunoglobulin a nephropathy: a systematic review and meta-analysis	2021	Renal Failure	Exclude	Wrong publication type
1150	He, Z. and Zhang, Y. and Cao, M. and Ma, R. and Meng, H. and Yao, Z. and Zhao, L. and Liu, Y. and Wu, X. and Deng, R. and Dong, Z. and Bi, Y. and Kou, J. and Novakovic, V. and Shi, J. and Hao, L.	Increased phosphatidylserine-exposing microparticles and their originating cells are associated with the coagulation process in patients with IgA nephropathy	NR	Nephrology Dialysis Transplantation	Exclude	Study Design
1151	Hebrard Elien, Jullien Perrine, AgnÃ¨s Delay, Ingrid Masson, Guillaume Claisse, Eric Alamartine, Christophe Mariat, Nicolas Maillard	FP209 HIGH CONCENTRATION OF SERUM BB FACTOR ASSOCIATES WITH RENAL DEATH THROUGH VASCULAR LESIONS IN IGA NEPHROPATHY	NR	NR	Exclude	wrong outcome
1152	Hecking, Manfred, Medical University of Vienna, Nephrology & Dialysis, Vienna, Austria Tu, Charlotte, Arbor Research Collaborative for Health, Ann Arbor, Michigan, United States Zee, Jarcy, Arbor Research Collaborative for Health, Ann Arbor, Michigan, United States Bieber, Brian, Arbor Research Collaborative for Health, Ann Arbor, Michigan, United States HÃ¶dlmoser, Sebastian, Medical University …	Sex-Specific Differences in Clinical Outcomes Among Patients with CKD: Results from CKDopps	NR	NR	Exclude	wrong outcome
1153	Hefley, Shyanne, Texas Tech University Health Sciences Center, Amarillo, Texas, United States Howard, Noel, Texas Tech University Health Sciences Center, Amarillo, Texas, United States Almaani, Salem, The Ohio State University Wexner Medical Center, Columbus, Ohio, United States Ayoub, Isabelle, The Ohio State University Wexner Medical Center, Columbus, Ohio, United States Hladunewich, Michelle A…	Evaluation of Reproductive Care Provided to Adolescent Patients in Pediatric Nephrology Clinics	NR	NR	Exclude	wrong outcome
1154	Heher, E. C. and Goes, N. B. and Spitzer, T. R. and Raje, N. S. and Humphreys, B. D. and Anderson, K. C. and Richardson, P. G.	Kidney disease associated with plasma cell dyscrasias	NR	Blood	Exclude	Wrong outcome
1155	Heher, E. C. and Goes, N. B. and Spitzer, T. R. and Raje, N. S. and Humphreys, B. D. and Anderson, K. C. and Richardson, P. G.	Kidney disease associated with plasma cell dyscrasias	NR	Blood	Exclude	Duplicate
1156	Heida, J. E. and Minovic, I. and Boertien, W. E. and Bakker, S. J. and Gansevoort, R. T. and Van beek, A.	Glucocorticoid metabolism in ADPKD patients and the effect of treatment with a vasopressin v2 receptor antagonist	2019	Journal of the American Society of Nephrology	Exclude	Study Design
1157	Heida, J. E. and Minovic, I. and Van Faassen, M. and Kema, I. P. and Boertien, W. E. and Bakker, S. J. L. and Van Beek, A. P. and Gansevoort, R. T.	Effect of Vasopressin on the Hypothalamic-Pituitary-Adrenal Axis in ADPKD Patients during V2 Receptor Antagonism	NR	American Journal of Nephrology	Exclude	Study Design
1158	Heida, Judith E., University of Groningen, University Medical Center Groningen, Groningen, Netherlands Minovic, Isidor, University of Groningen, University Medical Center Groningen, Groningen, Netherlands Boertien, Wendy Ellen, University of Groningen, University Medical Center Groningen, Groningen, Netherlands Bakker, Stephan J.L., University of Groningen, University Medical Center Groningen, Gr…	Glucocorticoid Metabolism in ADPKD Patients and the Effect of Treatment with a Vasopressin V2 Receptor Antagonist	NR	NR	Exclude	wrong outcome
1159	Heilman, R. L. and Bergstralh, E. J. and Holley, K. E. and Donadio, J. V.	Morphology assessment does not correlate with subsequent change in renal function in IgA nephropathy (IgA)	1994	Journal of the american society of nephrology : JASN	Exclude	Study Design
1160	Heilman, R. L. and Bergstralh, E. J. and Holley, K. E. and Donadio, J. V.	Morphology assessment does not correlate with subsequent change in renal function in IgA nephropathy (IgA)	1994	Journal of the american society of nephrology : JASN	Exclude	Duplicate
1161	Hein Zobel, Emilie, Steno Diabetes Center Copenhagen, Gentofte, Denmark Hansen, Tine, Steno Diabetes Center Copenhagen, Gentofte, Denmark Persson, Frederik, Steno Diabetes Center Copenhagen, Gentofte, Denmark Rasmussen, Soren, Novo Nordisk A/S, SÃ¸borg, Denmark Von Scholten, Bernt Johan, Steno Diabetes Center Copenhagen, Gentofte, Denmark Wolthers, Benjamin, Novo Nordisk A/S, SÃ¸borg, Denmark Ros…	The Importance of Addressing Multiple Risk Markers in Type 2 Diabetes: Results from the LEADER Trial	NR	NR	Exclude	wrong outcome
1162	Hepburn, Kirsten S., Royal Brisbane and Women's Hospital, Brisbane, Queensland, Australia Pastore, Gianna, Royal Brisbane and Women's Hospital, Brisbane, Queensland, Australia Jegatheesan, Dev Krish, Princess Alexandra Hospital, Brisbane, Queensland, Australia Ranganathan, Dwarakanathan, Royal Brisbane and Women's Hospital, Brisbane, Queensland, Australia	Proximity of Residence to Silica Mines as a Risk Factor for Anti-Neutrophil Cytoplasmic Antibody-Associated (ANCA) Vasculitis	NR	NR	Exclude	wrong outcome
1163	Hermann, L. and Falcao-Reis, F. and Figueira, L.	Epidemiology of Uveitis in a tertiary care centre in Portugal	2021	Seminars in Ophthalmology	Exclude	Study Design
1164	Hern and ez, E. and Praga, M. and Ruilope, L. M. and Sanchez, R. and Mazuecos, A. and Morales, J. M.	Effect of antihypertensive therapy wth angiotensin converting enzyme inhibitors (acei) on progession of renal failure (rf) in patients with IgA nephropathy (IgAN)	1993	12th international congress of nephrology; 1993 june 13-18; jerusalem, israel 45p 1993	Exclude	Timeframe
1165	Hern and ez, E. and Toledo, T. and Alamo, C. and Mon, C. and Rodicio, J. L. and Praga, M.	Elevation of von Willebrand factor levels in patients with IgA nephropathy: Effect of ACE inhibition	1997	American Journal of Kidney Diseases	Exclude	Study Design
1166	Hern and ez, E. and Toledo, T. and Alamo, C. and Mon, C. and Rodicio, J. L. and Praga, M.	Elevation of von Willebrand factor levels in patients with IgA nephropathy: Effect of ACE inhibition	1997	American Journal of Kidney Diseases	Exclude	Duplicate
1167	Herrera, I. G. and Closa, A. R. and Gonzalez, S. V. and Atxer, L. S. and Barrios, C. and Outon, S. and Ochoa, A. S. and Santos, J. P. and Rodriguez, E.	When do we have to suspect that a preeclampsia masks a glomerulopathy?	NR	Nephrology Dialysis Transplantation	Exclude	Study Design
1168	Heybeli, C. and Oktan, M. A. and Yildiz, S. and Arda, H. U. and Unlu, M. and Cavdar, C. and Sifil, A. and Celik, A. and Sarioglu, S. and Camsari, T.	Clinical significance of mesangial IgM deposition in patients with IgA nephropathy	NR	Clinical and Experimental Nephrology	Exclude	Study Design
1169	Hggblad, J. and Myde, A. K. and Kristensen, J.	Nefecon, an oral disease modifying treatment for progressive IgA Nephropathy. The strategy behind developing proteinuria as surrogate endpoint for accelerated approval	2018	Kidney Diseases	Exclude	Wrong outcome
1170	Hiddo Lambers Heerspink1 , Donald Kohan2 , Richard Lafayette3 , Adeera Levin4 , Hong Zhang5 , Aland Glicklich6 , Marianne Camargo6 , Andrew King6 , Jonathan Barratt	A PHASE 3, RANDOMIZED, DOUBLE-BLIND, PLACEBO CONTROLLED STUDY OF ATRASENTAN IN PATIENTS WITH IGA NEPHROPATHY (THE ALIGN STUDY)	NR	NR	Exclude	wrong outcome
1171	Higa, A. and Shima, Y. and Hama, T. and Sato, M. and Mukaiyama, H. and Togawa, H. and Tanaka, R. and Nozu, K. and Sako, M. and Iijima, K. and Nakanishi, K. and Yoshikawa, N.	Long-term outcome of childhood IgA nephropathy with minimal proteinuria	NR	Pediatric Nephrology	Exclude	Study Design
1172	Hiki, Y. and Hori, H. and Yamamoto, K. and Yamamoto, Y. and Yuzawa, Y. and Kitaguchi, N. and Takahashi, K.	Specificity of two monoclonal antibodies against a synthetic glycopeptide, an analogue to the hypo-galactosylated IgA1 hinge region	NR	Journal of Nephrology	Exclude	Study Design
1173	Hiki, Y. and Iwase, H. and Kokubo, T. and Horii, A. and Tanaka, A. and Nishikido, J. and Hotta, K. and Kobayashi, Y.	Association of asialo-galactosylbeta1-3N-acetylgalactosamine on the hinge with a conformational instability of Jacalin-reactive immunoglobulin A1 in immunoglobulin a nephropathy	1996	Journal of the American Society of Nephrology	Exclude	Study Design
1174	Hiki, Y. and Iwase, H. and Saitoh, M. and Saitoh, Y. and Horii, A. and Hotta, K. and Kobayashi, Y.	Reactivity of glomerular and serum IgA1 to jacalin in IgA nephropathy	NR	Nephron	Exclude	Study Design
1175	Hiki, Y. and Kobayashi, Y. and Tateno, S. and Sada, M. and Kashiwagi, N.	Strong association of HLA-DR4 with benign IgA nephropathy	1982	Nephron	Exclude	Study Design
1176	Hiki, Y. and Kobayashi, Y. and Tateno, S. and Sada, M. and Kashiwagi, N.	Strong association of HLA-DR4 with benign IgA nephropathy	1982	Nephron	Exclude	Duplicate
1177	Hiki, Y. and Tanaka, A. and Kokubo, T. and Iwase, H. and Nishikido, J. and Hotta, K. and Kobayashi, Y.	Analyses of IgA1 hinge glycopeptides in IgA nephropathy by matrix-assisted laser desorption/ionization time-of-flight mass spectrometry	1998	Journal of the American Society of Nephrology : JASN	Exclude	Study Design
1178	Hilborn, M. D. and Bude, R. O. and Murphy, K. J. and Platt, J. F. and Rubin, J. M.	Renal transplant evaluation with power Doppler sonography	1997	British journal of radiology	Exclude	Study Design
1179	Hiragi, S. and Tamura, H. and Goto, R. and Kuroda, T.	The validity of markov model for the prognostic estimation of chronic kidney disease	NR	Value in Health	Exclude	Study Design
1180	Hiragi, S. and Tamura, H. and Goto, R. and Kuroda, T.	The effect of model selection on cost-effectiveness research: a comparison of kidney function-based microsimulation and disease grade-based microsimulation in chronic kidney disease modeling	NR	BMC medical informatics and decision making	Exclude	Study Design
1181	Hiragi, S. and Tamura, H. and Goto, R. and Kuroda, T.	The effect of model selection on cost-effectiveness research: a comparison of kidney function-based microsimulation and disease grade-based microsimulation in chronic kidney disease modeling	NR	BMC medical informatics and decision making	Exclude	Duplicate
1182	Hirahashi, J.	Omega-3 polyunsaturated fatty acids for the treatment of IgA nephropathy	NR	Journal of Clinical Medicine	Exclude	Wrong publication type
1183	Hirano, Hajime, Osaka Medical college, Takatsuki City, Osaka-Fu, Japan Azuma, Haruhito, Osaka Medical college, Takatsuki City, Osaka-Fu, Japan	Risk Factors of Cardiovascular Disease in Diabetic Hemodialysis Patients with Smoking Is Extremely High: Smoking Cessation Is Important to Their Prognosis	NR	NR	Exclude	wrong outcome
1184	Hirano, K. and Amano, H. and Kawamura, T. and Watanabe, K. and Koike, K. and Shimizu, A. and Endo, S. and Tsuboi, N. and Okonogi, H. and Miyazaki, Y. and Ikeda, M. and Hanaoka, K. and Ogura, M. and Komatsumoto, S. and Yokoo, T.	Tonsillectomy reduces recurrence of IgA nephropathy in mesangial hypercellularity type categorized by the Oxford classification	NR	Clinical and Experimental Nephrology	Exclude	Study Design
1185	Hirano, K. and Matsuzaki, K. and Yasuda, T. and Nishikawa, M. and Yasuda, Y. and Koike, K. and Maruyama, S. and Yokoo, T. and Matsuo, S. and Kawamura, T. and Suzuki, Y.	Tonsillectomy in a Japanese nationwide large cohort of patients with IgA nephropathy	2018	Kidney Diseases	Exclude	Study Design
1186	Hirano, K. and Matsuzaki, K. and Yasuda, T. and Nishikawa, M. and Yasuda, Y. and Koike, K. and Maruyama, S. and Yokoo, T. and Matsuo, S. and Kawamura, T. and Suzuki, Y.	Association between tonsillectomy and outcomes in patients with immunoglobulin a nephropathy	NR	JAMA Network Open	Exclude	Study Design
1187	Hisano, S. and Kiyoshi, Y. and Tanaka, I. and Tokieda, K. and Niimi, K. and Tsuru, N. and Takebayashii, S. and Iwasaki, H.	Clinicopathological correlation of childhood IgA glomerulonephritis presenting diffuse endocapillary proliferation	NR	Pathology International	Exclude	Study Design
1188	Hisano, S. and Matsushita, M. and Fujita, T. and Iwasaki, H.	Activation of the lectin complement pathway in Henoch-Schonlein purpura nephritis	NR	American Journal of Kidney Diseases	Exclude	Study Design
1189	Hisano, S. and Tsuru, N. and Itoh, Y. and Hattori, S. and Yamashita, F. and Uchiyama, M. and Tamanaha, K. and Ninomiya, M. and Furuse, A. and Yamagishi, M. and Satoh, T. and Nagano, K. and Hashiguchi, K. and Yanase, T. and Ohbu, K. and Mukuno, K.	Comparison of asymptomatic and symptomatic childhood glomerulonephritis progressing to renal failure: A report of Kyushu Pediatric Nephrology Study Group	1994	Pediatric Nephrology	Exclude	Study Design
1190	Hisano, S. and Tsuru, N. and Itoh, Y. and Hattori, S. and Yamashita, F. and Uchiyama, M. and Tamanaha, K. and Ninomiya, M. and Furuse, A. and Yamagishi, M. and Satoh, T. and Nagano, K. and Hashiguchi, K. and Yanase, T. and Ohbu, K. and Mukuno, K.	Comparison of asymptomatic and symptomatic childhood glomerulonephritis progressing to renal failure: A report of Kyushu Pediatric Nephrology Study Group	1994	Pediatric Nephrology	Exclude	Duplicate
1191	Hishida, Manabu, Johns Hopkins School of Public Health, Baltimore, Maryland, United States Ishigami, Junichi, Johns Hopkins School of Public Health, Baltimore, Maryland, United States Shafi, Tariq, University of Mississippi Medical Center, Jackson, Mississippi, United States Lora, Claudia M., University of Illinois at Chicago, Chicago, Illinois, United States Townsend, Raymond R., University of P…	Low Proteinuria Is Associated with Increased Mortality in Incident Dialysis Patients: Results from the CRIC Study	NR	NR	Exclude	wrong outcome
1192	Hitoshi Suzuki, Toshiki Kano, Yusuke Fukao, Yuko Makita, Yoshihito Nihei â€¦	FP233Galactose-deficient IgA1 represent a candidate urinary marker of IgA nephropathy	NR	NR	Exclude	wrong outcome
1193	Hitoshi Suzuki, Yuko Makita, Toshiki Kano, Yusuke Fukao, Mingfeng Lee, Seiji Ueda, Masao Kihara, Yusuke Suzuki	SP172 Galactose deficient IgA1-specific monoclonal antibody is a useful tool for differentiation primary IgA nephropathy from secondary IgA nephropathy	NR	NR	Exclude	wrong outcome
1194	Hitoshi, S. and Hiroyuki, Y. and Yusuke, S. and Krzysztof, K. and Gharavi Ali, G. and Joe, M. and Yuko, M. and Julian Bruce, A. and Jan, N. and Yasuhiko, T.	Novel diagnostic approach for IgA nephropathy	NR	Nephrology	Exclude	Timeframe
1195	Hizon, M. A. P. and Lim, R. S. and Tan, Z. K. and Yeo, S. C. and Villanueva, A. R. T. and Liew, A.	Sun-014 Epidemiology of Glomerulonephritis in Southeast Asia: The Gn-Special (Glomerulonephritis - Singapore-Philippines Epidemiology Cohorts in Adults) Study	NR	Kidney International Reports	Exclude	Study Design
1196	Hizon, MAP1 , LIM, RS*2 , Tan, ZK2 , Yeo, SC2 , Villanueva, ART1 , Liew, A2	SUN-014 EPIDEMIOLOGY OF GLOMERULONEPHRITIS IN SOUTHEAST ASIA: THE GN-SPECIAL (GLOMERULONEPHRITIS â€“ SINGAPORE_x0002_PHILIPPINES EPIDEMIOLOGY COHORTS IN ADULTS) STUDY	NR	NR	Exclude	wrong outcome
1197	Ho, K. L. and Rutherford, P. A. and Thomas, T. H. and Wilkinson, R.	Abnormal sodium-lithium countertransport kinetics in immunoglobulin A nephropathy patients and the families: association with hypertension	1996	American journal of kidney diseases	Exclude	Study Design
1198	Hodgin, J. B. and Berthier, C. C. and John, R. and Grone, E. and Porubsky, S. and Grone, H. J. and Herzenberg, A. M. and Scholey, J. W. and Hladunewich, M. and Cattran, D. C. and Kretzler, M. and Reich, H. N.	The molecular phenotype of endocapillary proliferation: Novel therapeutic targets for IgA nephropathy	NR	PLoS ONE	Exclude	Study Design
1199	Hodgin, J. B. and Martini, S. and Bhavnani, S. and Henger, A. and Eichinger, F. and Berthier, C. C. and Shedden, K. and Cohen, C. D. and Kretzler, M.	Genome-wide mRNA profling to defne shared transcriptional relationships and renal function in multiple renal diseases	NR	Laboratory Investigation	Exclude	Study Design
1200	Hodgin, J. B. and Martini, S. and Bhavnani, S. and Henger, A. and Eichinger, F. and Berthier, C. C. and Shedden, K. and Cohen, C. D. and Kretzler, M.	Genome-wide mRNA profling to defne shared transcriptional relationships and renal function in multiple renal diseases	NR	Laboratory Investigation	Exclude	Duplicate
1201	Hoffman, Marc L., Rockwell Medical Inc, Wixom, Michigan, United States Delvalle, Richard, Center for Renal Replacement, LLC, Lincolnwood, Illinois, United States Pratt, Raymond D., Rockwell Medical Inc, Wixom, Michigan, United States	Triferic (Ferric Pyrophosphate Citrate, FPC) Maintains Hemoglobin and Reduces IV Iron: Results from a Single-Site 2-Year Observational Analysis	NR	NR	Exclude	wrong population
1202	Hogg, R. J.	Preliminary report from the second North American IgA nephropathy (IgAN) trial abstract no: f-PO1098	2006	Journal of the american society of nephrology : JASN	Exclude	Timeframe
1203	Hogg, R. J.	Idiopathic immunoglobulin a nephropathy in children and adolescents	NR	Pediatric Nephrology	Exclude	Wrong publication type
1204	Hogg, R. J. and Fitzgibbons, L. and Atkins, C. and Nardelli, N. and Bay, R. C.	Efficacy of omega-3 fatty acids in children and adults with IgA nephropathy is dosage- and size-dependent	2006	Clinical journal of the American Society of Nephrology	Exclude	Wrong outcome
1205	Hogg, R. J. and Fitzgibbons, L. and Atkins, C. and Nardelli, N. and Bay, R. C.	Efficacy of omega-3 fatty acids in children and adults with IgA nephropathy is dosage- and size-dependent	2006	Clinical journal of the American Society of Nephrology	Exclude	Duplicate
1206	Hogg, R. J. and Lee, J. and Nardelli, N. A. and Cattran, D. and Hirschman, G. and Julian, B. A.	Multicenter, placebo-controlled trial of alternate-day prednisone (QOD-PRED) or daily omega-3 fatty acids (OM-3 FA) in children and young adults with IgA nephropathy (IgAN). Report from the Southwest Pediatric Nephrology Study Group	2003	Journal of the american society of nephrology : JASN	Exclude	Timeframe
1207	Hogg, R. J. and Lee, J. and Nardelli, N. A. and Cattran, D. and Hirschman, G. and Julian, B. A.	Clinical trial of alternate-day prednisone or daily omega-3 fatty acids in patients with IgA nephropathy	2004	Pediatric nephrology (berlin, germany)	Exclude	Timeframe
1208	Hogg, R. J. and Waldo, B.	Advances in treatment: immunoglobulin A nephropathy	1996	Seminars in nephrology	Exclude	Wrong outcome
1209	Hogg, R. J. and Waldo, B.	Advances in treatment: immunoglobulin A nephropathy	1996	Seminars in nephrology	Exclude	Duplicate
1210	Holdsworth, S. R. and Gan, P. Y. and Kitching, A. R.	Biologics for the treatment of autoimmune renal diseases	NR	Nature Reviews Nephrology	Exclude	Wrong publication type
1211	Holley, Jean L., Carle Illinois College of Medicine, Urbana, Illinois, United States Kong, Hyunjoon, University of Illinois Urbana-Champaign, Urbana, Illinois, United States Bethke, Eliot, Carle Illinois College of Medicine, Urbana, Illinois, United States Wilund, Kenneth Robert, University of Illinois, Urbana, Illinois, United States Amos, Jennifer, Carle Illinois College of Medicine, Urbana, Il…	Integrating Engineering Principles in a Medical School Nephrology Curriculum	NR	NR	Exclude	wrong outcome
1212	Holman, R. T. and Johnson, S. B. and Bibus, D. and Spencer, D. C. and Donadio Jr, J. V.	Essential fatty acid deficiency profiles in idiopathic immunoglobulin A nephropathy	1994	American Journal of Kidney Diseases	Exclude	Timeframe
1213	Hongwei Wu1 , Yong Dai2 , Fanna Liu1 , Lianghong Yin1	A NOVEL INTERPLAY BETWEEN INTESTINAL BACTERIA AND METABOLITES IN IGA NEPHROPATHY IDENTIFIED VIA INTEGRATED MICROBIOME AND METABOLOME APPROACHES	NR	NR	Exclude	wrong outcome
1214	Hood, Virginia L., University of Vermont College of Medicine, Burlington, Vermont, United States Mulligan, Carley, University of Vermont College of Medicine, Burlington, Vermont, United States de Waal, Desiree, University of Vermont Medical Center, Burlington, Vermont, United States Callas, Peter W., University of Vermont, Burlington, Vermont, United States Sternberg, Kevan M., University of Verm…	Association of Urine Findings with Metabolic Syndrome (met-s) Traits in Patients with Nephrolithiasis	NR	NR	Exclude	wrong outcome
1215	Horacek, M. and Senjug, P. and Knotek, M. and Galesic Ljubanovic, D.	Clinical significance of zero-time renal transplant biopsies	2019	Virchows Archiv	Exclude	Study Design
1216	Horie, K. and Tuchiya, T. and Yokoi, S. and Nakano, M.	Tonsillectomy and steroid pulse therapy for recurrence of IgA nephropathy after kidney transplantation	NR	Transplantation	Exclude	Timeframe
1217	Horii, A. and Hirose, M. and Mochizuki, R. and Yamamoto, K. and Kawamoto, M. and Kitahara, T. and Yamamoto, Y. and Kawashima, T. and Uno, A. and Imai, T. and Nishiike, S. and Inohara, H.	Effects of cooling the pharyngeal mucosa after bipolar scissors tonsillectomy on postoperative pain	NR	Acta Oto-Laryngologica	Exclude	Wrong outcome
1218	Horikoshi, S. and Okuda, M. and Nishimura, E. and Ohsawa, I. and Suzuki, Y. and Shimizu, Y. and Hamada, C. and Tomino, Y.	Usefulness of HPLC assay for early detection of microalbuminuria in chronic kidney disease	NR	Journal of Clinical Laboratory Analysis	Exclude	Wrong outcome
1219	Horinouchi, Tomoko, Department of Pediatrics, Kobe University Graduate School of Medicine, Kobe, Japan, Kobe, Japan Yamamura, Tomohiko, Department of Pediatrics, Kobe University Graduate School of Medicine, Kobe, Japan, Kobe, Japan Gbadegesin, Rasheed A., Duke University Medical Center, Durham, North Carolina, United States Sampson, Matt G., University of Michigan, Ann Arbor, Michigan, United Sta…	Common Risk Variants in NPHS1 and TNFSF15 Are Associated with Childhood Steroid-Sensitive Nephrotic Syndrome	NR	NR	Exclude	wrong outcome
1220	Horita, Y. and Tadokoro, M. and Taura, K. and Taguchi, T. and Kohno, S.	Effects of co-administration of predonisolone plus losartan in moderate proteinuric IgA nephropathy	2006	Nephrology dialysis transplantation	Exclude	Timeframe
1221	Horita, Y. and Tadokoro, M. and Taura, K. and Taguchi, T. and Miyazaki, M. and Kohno, S.	Aldosterone breakthrough during combined angiotensin-converting enzyme inhibitor and angiotensin II receptor blocker in patients with IgA nephropathy	2005	Nephrology (carlton, vic.)	Exclude	Timeframe
1222	Horita, Y. and Tadokoro, M. and Taura, K. and Taguchi, T. and Miyazaki, M. and Kohno, S.	Aldosterone breakthrough during combined angiotensin-converting enzyme inhibitor and angiotensin II receptor blocker in patients with IgA nephropathy	2005	Nephrology (carlton, vic.)	Exclude	Duplicate
1223	Hoshino, J. and Usui, J. and Fujii, T. and Ohashi, K. and Takaichi, K. and Suzuki, S. and Ubara, Y. and Yamagata, K.	Renal outcome after tonsillectomy plus corticosteroid pulse therapy in patients with immunoglobulin A nephropathy: results of a multicenter cohort study	NR	Clinical and Experimental Nephrology	Exclude	Study Design
1224	Hoshino, Y. and Moriyama, T. and Itabashi, M. and Takei, T. and Tsuchiya, K. and Nitta, K.	Comparison of the effect of oral steroid and tonsillectomy combined with steroid pulse therapy for IgA nephropathy	NR	Nephrology Dialysis Transplantation	Exclude	Study Design
1225	Hoshino, Y. and Moriyama, T. and Uchida, K. and Tsuchiya, K. and Nitta, K.	Comparison of oral steroids with tonsillectomy plus steroid pulse therapy in patients with IgA nephropathy	NR	Clinical and Experimental Nephrology	Exclude	Study Design
1226	Hossain, M. T. and Begum, M. and Rahman, A. J. E. N. and Kamal, M.	Immune deposits in glomerular diseases and their clinical, histopathological and immunopathological correlation	NR	Bangladesh Renal Journal	Exclude	Study Design
1227	Hossain, M. T. and Begum, M. and Rahman, A. J. E. N. and Kamal, M.	Immune deposits in glomerular diseases and their clinical, histopathological and immunopathological correlation	NR	Bangladesh Renal Journal	Exclude	Duplicate
1228	HOTTA, O*1 , Ieiri, N2 , Inoue Nagano, C3 , Oda, T4	SUN-023 INVOLVEMENT OF CHRONIC EPIPHARYNGITIS AS A TRIGGER OF GLOMERULAR VASCULITIS IN IGA NEPHROPATHY	NR	NR	Exclude	wrong outcome
1229	Hotta, O.	Use of corticosteroids, other immunosuppressive therapies, and tonsillectomy in the treatment of IgA nephropathy	NR	Seminars in Nephrology	Exclude	Wrong outcome
1230	Hotta, O. and Furuta, T. and Chiba, S. and Tomioka, S. and Taguma, Y.	Regression of IgA nephropathy: a repeat biopsy study	2002	American journal of kidney diseases : the official journal of the National Kidney Foundation	Exclude	Wrong outcome
1231	Hotta, O. and Taguma, Y. and Ooyama, M. and Yusa, N. and Nagura, H.	Analysis of CD14<sup>+</sup> cells and CD56<sup>+</sup> cells in urine using flow cytometry : A useful tool for monitoring disease activity of IgA nephropathy	1993	Clinical Nephrology	Exclude	Study Design
1232	Hotta, O. and Taguma, Y. and Yoshizawa, N. and Oda, T. and Nishiyama, J. and Yusa, N. and Chiba, S. and Horigome, I. and Sudo, K. and Tomioka, S.	Long-term effects of intensive therapy combined with tonsillectomy in patients with IgA nephropathy	1996	Acta Oto-Laryngologica, Supplement	Exclude	Study Design
1233	Hou, J. and Zhang, L. and Wu, H. and Gao, P. and Xu, Z.	Increased Tim-3<sup>+</sup> monocytes/macrophages are associated with disease severity in patients with IgA nephropathy	NR	International Immunopharmacology	Exclude	Study Design
1234	Howdieshell, T. R. and Heffernan, D. and Dipiro, J. T.	Surgical infection society guidelines for vaccination after traumatic injury	NR	Surgical Infections	Exclude	Study Design
1235	Hsieh, Y. P. and Wen, Y. K. and Chen, M. L.	Comparison of typical endocapillary and atypical mesangial proliferation in postinfectious glomerulonephritis	NR	Renal Failure	Exclude	Study Design
1236	Hsieh, Y. P. and Wen, Y. K. and Chen, M. L.	Comparison of typical endocapillary and atypical mesangial proliferation in postinfectious glomerulonephritis	NR	Renal Failure	Exclude	Duplicate
1237	Hu, H. and Cheng He, Y. and Wan, Q.	Effect of mycophenolate mofetil on expression of microRNA-155 in patients with IgA nephropathy	NR	Hong Kong Journal of Nephrology	Exclude	Wrong outcome
1238	Hu, H. and Wan, Q. and Cheng, Y. and He, Y.	Expression of microRNA-141 in the urine, serum, and kidneys of patients with IgA nephropathy	NR	International Journal of Clinical and Experimental Medicine	Exclude	Study Design
1239	Hu, H. and Wan, Q. and Li, T. and Qi, D. and Dong, X. and Xu, Y. and Chen, H. and Liu, H. and Huang, H. and Wei, C. and Zhou, W. and Jiang, S. and Mo, Z. and Liao, F. and Xu, Q. and He, Y.	Circulating MIR-29a, possible use as a biomarker for monitoring IgA nephropathy	2020	Iranian Journal of Kidney Diseases	Exclude	Wrong outcome
1240	Hu, Q. and Zhang, W. J. and Lin, Z. Q. and Wang, X. Y. and Zheng, H. Y. and Wei, H. M. and He, H. G.	Combined Acoustic Radiation Force Impulse and Conventional Ultrasound in the Quantitative Assessment of Immunoglobulin a Nephropathy	NR	Ultrasound in Medicine and Biology	Exclude	Wrong outcome
1241	Hu, X. and Du, J. and Xie, Y. and Huang, Q. and Xiao, Y. and Chen, J. and Yan, S. and Gong, Z. and Ouyang, S.	Fecal microbiota characteristics of Chinese patients with primary IgA nephropathy: A cross-sectional study	NR	BMC Nephrology	Exclude	Study Design
1242	Hu, X. and Du, J. and Xie, Y. and Huang, Q. and Xiao, Y. and Chen, J. and Yan, S. and Gong, Z. and Ouyang, S.	Fecal microbiota characteristics of Chinese patients with primary IgA nephropathy: A cross-sectional study	NR	BMC Nephrology	Exclude	Duplicate
1243	Hu, Xuemei, The First Affiliated Hospital of Dalian Medical University, Dalian, LiaoNing, China Wang, Nan, The First Affiliated Hospital of Dalian Medical University, Dalian, LiaoNing, China Lin, Hong Li, The First Affiliated Hospital of Dalian Medical University, Dalian, China	Bone Marrow Mesenchymal Stem Cells-Derived Exosomes Reduce Pericyte Transition by Inhibiting Core Fucosylation	NR	NR	Exclude	wrong outcome
1244	Huan, L. and Yuezhong, L. and Chao, W. and HaiTao, T.	The urine albumin-to-creatinine ratio is a reliable indicator for evaluating complications of chronic kidney disease and progression in IgA nephropathy in China	NR	Clinics (Sao Paulo, Brazil)	Exclude	Study Design
1245	Huang, B. and Wang, L. and Zhang, Y. and Zhang, J. and Zhang, Q. and Xiao, H. and Zhou, B. and Sun, Z. and Cao, Y. N. and Chen, Y. and Hu, Z. and Sheng, H.	A novel Time-resolved Fluoroimmunoassay for the quantitative detection of Antibodies against the Phospholipase A2 Receptor	NR	Scientific reports	Exclude	Study Design
1246	Huang, B. and Zhang, Y. and Wang, L. and Xu, W. and Zhang, J. and Zhang, Q. and Sheng, H. and Hu, Z.	Phospholipase A2 Receptor Antibody IgG4 Subclass Improves Sensitivity and Specificity in the Diagnosis of Idiopathic Membranous Nephropathy	NR	Kidney and Blood Pressure Research	Exclude	Wrong population
1247	Huang, B. and Zhang, Y. and Wang, L. and Xu, W. and Zhang, J. and Zhang, Q. and Sheng, H. and Hu, Z.	Phospholipase A2 Receptor Antibody IgG4 Subclass Improves Sensitivity and Specificity in the Diagnosis of Idiopathic Membranous Nephropathy	NR	Kidney and Blood Pressure Research	Exclude	Duplicate
1248	Huang, F. and Horikoshi, S. and Kurusu, A. and Shibata, T. and Suzuki, S. and Funabiki, K. and Shirato, I. and Tomino, Y.	Urinary levels of interleukin-8 (IL-8) and disease activity in patients with IgA nephropathy	2001	Journal of Clinical Laboratory Analysis	Exclude	Study Design
1249	Huang, H. and Sun, W. and Liang, Y. and Peng, Y. and Long, X. D. and Liu, Z. and Wen, X. and Jia, M. and Tian, R. and Bai, C. and Li, C.	CD<inf>4</inf><sup>+</sup>CD<inf>25</inf><sup>+</sup>Treg cells and IgA nephropathy patients with tonsillectomy: a clinical and pathological study	2014	International Urology and Nephrology	Exclude	Wrong outcome
1250	Huang, H. D. and Lin, F. J. and Li, X. J. and Wang, L. R. and Jiang, G. R.	Genetic polymorphisms of the renin-angiotensin-aldosterone system in Chinese patients with end-stage renal disease secondary to IgA nephropathy	NR	Chinese Medical Journal	Exclude	Study Design
1251	Huang, H. D. and Lin, F. J. and Li, X. J. and Wang, L. R. and Jiang, G. R.	Genetic polymorphisms of the renin-angiotensin-aldosterone system in Chinese patients with end-stage renal disease secondary to IgA nephropathy	NR	Chinese Medical Journal	Exclude	Duplicate
1252	Huang, H. S. and Huang, M. J. and Huang, C. C.	Assessment of the association of HLA-DR 3/4 heterozygotes with diabetes mellitus and non-diabetic diseases	NR	Journal of the Formosan Medical Association = Taiwan yi zhi	Exclude	Study Design
1253	Huang, N. and Qiao, G. and Li, J. and Zhou, Q. and Yang, Q. and Yu, X.	Clinical and pathological characteristics of IgA patients with nephrotic syndrome	NR	Nephrology	Exclude	Study Design
1254	Huang, W. and Gu, H. and Li, R. and Lou, T. and Zhang, J. and Shi, W. and Ye, Z. and Zhou, Y. and Li, C. and Xiong, S. and Li, L. and Wu, C. and Leung, J. C. K. and Lam, M. F. and Lai, K. N. and Wang, Y.	Association of -27T>C and its haplotype at the putative promoter for IgA-specific receptor gene with IgA nephropathy among the Chinese Han population	NR	Nephrology Dialysis Transplantation	Exclude	Study Design
1255	Huang, Yanjie, The First Affiliated Hospital of Henan University of Traditional Chinese Medicine, Zhengzhou, China Yang, Xiaoqing, The First Affiliated Hospital of Henan University of Traditional Chinese Medicine, Zhengzhou, China	Clinical Verification of Urine Protein/Creatinine Ratio Instead of 24-Hour Urinary Protein Evaluated the Different Levels of Proteinuria in Children	NR	NR	Exclude	wrong outcome
1256	Huang, Z. and Chen, B. and Zhou, Y. and Liang, Y. and Qiu, W. and Lv, Y. and Ding, X. and Zhang, J. and Chen, C.	Clinicopathological and prognostic study of IgA-dominant postinfectious glomerulonephritis	NR	BMC Nephrology	Exclude	Study Design
1257	Huang, Z. Q. and Hall, S. D. and Julian, B. A. and Novak, J.	IgA1 from sera of patients with IgA nephropathy, but not purified monomeric or polymeric IgA1, associates with cultured primary human mesangial cells and induces cellular signaling	2019	Journal of the American Society of Nephrology	Exclude	Study Design
1258	Huang, Z. Q. and Zhang, X. and Anderson, J. C. and Hall, S. D. and Brown, R. T. and Suzuki, H. and Julian, B. A. and Willey, C. D. and Novak, J.	Engineered immune complexes containing galactose-deficient IgA1 and IgG autoantibody, a renewable resource in IgA nephropathy research	2018	Journal of the American Society of Nephrology	Exclude	Study Design
1259	Huang, Z. Q. and Zhang, X. W. and Anderson, J. C. and Hall, S. and Brown, R. and Suzuki, H. and Julian, B. A. and Willey, C. D. and Novak, J.	Engineered immune complexes containing galactose-deficient IgA1 and IgG autoantibody exhibit biological activities similar to those of IgA1-containing immune complexes isolated from sera of patients with IgA nephropathy	2018	Kidney Diseases	Exclude	Study Design
1260	Huang, Zhi qiang, University of Alabama at Birmingham, Birmingham, Alabama, United States Hall, Stacy D., University of Alabama at Birmingham, Birmingham, Alabama, United States Julian, Bruce A., University of Alabama at Birmingham, Birmingham, Alabama, United States Novak, Jan, University of Alabama at Birmingham, Birmingham, Alabama, United States	IgA1 from Sera of Patients with IgA Nephropathy, but Not Purified Monomeric or Polymeric IgA1, Associates with Cultured Primary Human Mesangial Cells and Induces Cellular Signaling	NR	NR	Exclude	wrong outcome
1261	Huanzi Dai1 , Wei Hu1 , Jia Chen1 , Yani He1	DCR2,AS A SENESCENCE MARKER,IS ASSOCIATED WITH DISEASE SEVERITY AND PROGRESSION IN IGA NEPHROPATHY PATIENT	NR	NR	Exclude	wrong outcome
1262	Hui, G. and Cheng, Z. and Ran, H. and Ziwei, W. and Fang, D.	A Pooled Study of Angiotensin-Converting Enzyme Insertion/Deletion Gene Polymorphism in Relation to Risk, Pathology and Prognosis of Childhood Immunoglobulin A Vasculitis Nephritis	NR	Biochemical Genetics	Exclude	Wrong publication type
1263	Hui, G. and Cheng, Z. and Ran, H. and Ziwei, W. and Fang, D.	A Pooled Study of Angiotensin-Converting Enzyme Insertion/Deletion Gene Polymorphism in Relation to Risk, Pathology and Prognosis of Childhood Immunoglobulin A Vasculitis Nephritis	NR	Biochemical Genetics	Exclude	Duplicate
1264	Hui, G. K. and Wright, D. W. and Vennard, O. L. and Rayner, L. E. and Pang, M. and Yeo, S. C. and Gor, J. and Molyneux, K. and Barratt, J. and Perkins, S. J.	The solution structures of native and patient monomeric human IgA1 reveal asymmetric extended structures: Implications for function and IgAN disease	NR	Biochemical Journal	Exclude	Study Design
1265	Huixian, Hou, Kumamoto University Graduate School of Pharmaceutical Sciences, Kumamoto, Japan Fujino, Rika, Kumamoto University Hospital, Kumamoto, Japan Hayashi, Yuya, Kumamoto University Hospital, Kumamoto, Japan Unoki, Jumpei, Kumamoto University Graduate School of Pharmaceutical Sciences, Kumamoto, Japan Matsushita, Keisuke, Kumamoto University Graduate School of Pharmaceutical Sciences, Kuma…	Unilateral Ureter Obstruction (UUO)-Induced Renal Fibrosis Is Attenuated by Suppression of Indoxyl Sulfate (IS) Accumulation in Sulfotransferase (Sult)1a1-Deficient Mice	NR	NR	Exclude	wrong population
1266	Hung, C. C. and Yang, M. L. and Hwang, S. J. and Chen, H. C.	Dipyridamole improves patient and renal survival in chronic kidney disease stage 3-5 patients	2012	Nephrology dialysis transplantation	Exclude	Study Design
1267	Hung, K. Y. and Chen, W. Y. and Yen, T. S. and Yang, C. S. and Ferng, S. H. and Kao, C. L.	Adult primary IgA nephropathy and common viral infections	1996	Journal of Infection	Exclude	Study Design
1268	Huo, Z. and Ye, H. and Ye, P. and Xiao, G. and Zhang, Z. and Kong, Y.	Comparative efficacy of different renin angiotensin system blockade therapies in patients with IgA nephropathy: A Bayesian network meta-analysis of 17 RCTs	NR	PeerJ	Exclude	Study Design
1269	Huo, Z. and Ye, H. and Ye, P. and Xiao, G. and Zhang, Z. and Kong, Y.	Comparative efficacy of different renin angiotensin system blockade therapies in patients with IgA nephropathy: A Bayesian network meta-analysis of 17 RCTs	NR	PeerJ	Exclude	Duplicate
1270	Hur, E. and Bozkurt, D. and Taskin, H. and Sarsik, B. and Sen, S. and Akcicek, F. and Duman, S.	Elderly native renal biopsy experience of EGE university for 12 consecutive years	2010	Turk Geriatri Dergisi	Exclude	Study Design
1271	Hwang, D. and Choi, K. and Cho, N. J. and Park, S. and Yu, B. C. and Gil, H. W. and Lee, E. Y. and Choi, S. J. and Park, M. Y. and Kim, J. K. and Hwang, S. D. and Kwon, S. H. and Jeon, J. S. and Noh, H. and Han, D. C. and Kim, H.	Validation of an international prediction model including the Oxford classification in Korean patients with IgA nephropathy	NR	Nephrology	Exclude	Study Design
1272	Hyaejin Yun, Byoung-Soo Cho, Sung-Min Jung, Sung-Kyu Ha, Heung-Il Ko, Koo-Weon Jeong, Hyun-Soon Lee	FP068 RENAL INTERSTITIAL FOAM CELLS COULD BE A MARKER OF ALPORT SYNDROME AND SIGN OF IMPROVEMENT	NR	NR	Exclude	wrong outcome
1273	Hyunjin Ryu, Ho Jun Chin, Ki Young Na	SP171 CANCER DEVELOPMENT AND MORTALITY DIFFERENCES IN PATIENTS WITH GLOMERULONEPHRITIS AFTER RENAL BIOPSY	NR	NR	Exclude	wrong outcome
1274	Iannuzzi, M. and D'Angelillo, A. and Tortori, A. and Pazzano, D. and De Serio, L. and Covetti, G. and Bresciani, A. and Iannuzzi, A.	Carotid artery diameter and wall stiffness in proteinuric renal disease without severely reduced kidney function	NR	Journal of clinical ultrasound : JCU	Exclude	Study Design
1275	Ibrahim, M. E. T. and Clarke, E. and Martin, K. and Peckham, D. and Jones, A. and Horsley, A. and Watson, P. and Freeston, J. E.	Cystic fibrosis and inflammatory arthritis requiring immunosuppression: A worrying combination?	NR	Annals of the Rheumatic Diseases	Exclude	Study Design
1276	Ibrahim, S. T. and Chinnadurai, R. and Ali, I. and Payne, D. and Rice, G. I. and Newman, W. G. and Algohary, E. and Adam, A. G. and Kalra, P. A.	Genetic polymorphism in C3 is associated with progression in chronic kidney disease (CKD) patients with IgA nephropathy but not in other causes of CKD	2020	PLoS ONE	Exclude	Study Design
1277	Ibrahim, Sara T., faculty of medicine Alexandria university,Egypt, Alexandria, Egypt Chinnadurai, Rajkumar, Salford Royal Hospital NHS Trust, Salford, United Kingdom Ali, Ibrahim, Salford Royal Hospital NHS Trust, Salford, United Kingdom Elgohary, Iman Ezzat, faculty of medicine Alexandria university,Egypt, Alexandria, Egypt Adam, Ahmed G., faculty of medicine Alexandria university,Egypt, Alexand…	Genetic Polymorphism in C3 Is Associated with CKD Progression in IgA Nephropathy	NR	NR	Exclude	wrong outcome
1278	Ichikawa, Daisuke, St Marianna University of Medical School, Yokohama City, KANAGAWA, Japan Watanabe, Shiika, St. Marianna University Hospital, Kawasaki Citiy, Japan Suzuki, Tomo, Kameda Medical Center, Kamogawa, Chiba, Japan Shibagaki, Yugo, St Marianna University Hospital, Kawasaki, Japan	Spontaneous Remission in Asian Patients with IgA Nephropathy Treated with Conservative Therapy	NR	NR	Exclude	wrong outcome
1279	Ichikawa, H. and Sugimoto, M. and Sakao, Y. and Sahara, S. and Ohashi, N. and Sano, K. and Tadokoro, S. and Azekura, H. and Shimomura, A. and Yamashita, F. and Sugiyama, D. and Fukuta, K. and Furuta, T. and Kato, A. and Sugimoto, K. and Yasuda, H.	Eradication therapy for Helicobacter pylori infection improves nutrition status in Japanese hemodialysis patients: A pilot study	NR	Journal of Clinical Biochemistry and Nutrition	Exclude	Wrong population
1280	Ichinose, H. and Miyazaki, M. and Koji, T. and Furusu, A. and Ozono, Y. and Harada, T. and Shin, M. and Nakane, P. K. and Hara, K.	Detection of cytokine mRNA-expressing cells in peripheral blood of patients with IgA nephropathy using non-radioactive in situ hybridization	1996	Clinical and Experimental Immunology	Exclude	Study Design
1281	Ichinose, H. and Miyazaki, M. and Koji, T. and Furusu, A. and Ozono, Y. and Harada, T. and Shin, M. and Nakane, P. K. and Hara, K.	Detection of cytokine mRNA-expressing cells in peripheral blood of patients with IgA nephropathy using non-radioactive in situ hybridization	1996	Clinical and Experimental Immunology	Exclude	Duplicate
1282	Ihara, Katsuhito, Joslin Diabetes Center, Boston, Massachusetts, United States Skupien, Jan, Jagellonian university medical college, Krakow, Poland Krolewski, Bozena, Joslin Diabetes Center, Boston, Massachusetts, United States Md Dom, Zaipul I, Joslin Diabetes Center, Boston, Massachusetts, United States O'Neil, Kristina V., Joslin Diabetes Center, Boston, Massachusetts, United States Satake, Ei…	A Profile of Multiple Circulating TNF Receptors Associated with Early Progressive Renal Decline in Type 1 Diabetes: Similar to Profiles in Autoimmune Disorders	NR	NR	Exclude	wrong outcome
1283	Ihling, C. and Olivieri, V. and Banfi, G. and Fogazzi, B. and Edefonti, A. and Gudat, F. and Mihatsch, M. J.	Immunoelectron microscopy of different forms of glomerulonephritis in routine biopsy material	1994	Pathology Research and Practice	Exclude	Wrong publication type
1284	Ihm, C. G.	Recent trends in the treatment of IGA nephropathy	NR	Nephrology	Exclude	Wrong outcome
1285	Ihm, C. G. and Lee, T. W. and Kim, M. J. and Cho, B. S.	Comparison of immunosuppressive therapy (ist), ace inhibitor (aceI), and AT1 receptor antagonist (AIIA) in the treatment of IgA nephropathy (IgAN)	1999	Journal of the american society of nephrology : JASN	Exclude	Timeframe
1286	Ihm, H. S. and Lee, J. Y. and Hwang, H. S. and Kim, Y. G. and Moon, J. Y. and Lee, S. H. and Jeong, K. H. and Lee, T. W. and Ihm, C. G.	Combination therapy of low-dose cyclosporine and steroid in adults with IgA nephropathy	NR	Clinical nephrology	Exclude	Study Design
1287	Iida, A. and Nakamura, Y.	High-resolution SNP map in the 55-kb region containing the selectin gene family on chromosome 1q24-q25	NR	Journal of Human Genetics	Exclude	Study Design
1288	Iida, A. and Nakamura, Y.	High-resolution SNP map in the 55-kb region containing the selectin gene family on chromosome 1q24-q25	NR	Journal of Human Genetics	Exclude	Duplicate
1289	Iijima, S. and Cho, H. and Sakai, N. and Shiba, K. and Toyoshima, Y. and Nishida, K. and Kobayashi, S.	Development of a new method for measuring total urinary protein using acid violet 6B pigment	2003	Journal of clinical laboratory analysis	Exclude	Study Design
1290	Iino, Y.	2. Importance of early detection and diagnosis for kidney diseases	NR	Internal Medicine	Exclude	Wrong outcome
1291	Ikegaya, N. and Nagase, M. and Honda, N. and Kumagai, H. and Hishida, A.	Correlation between histologic features and glomerular permeability in membranous nephropathy and immunoglobulin A nephropathy	NR	The Journal of laboratory and clinical medicine	Exclude	Study Design
1292	Ikegaya, N. and Nagase, M. and Honda, N. and Kumagai, H. and Hishida, A.	Correlation between histologic features and glomerular permeability in membranous nephropathy and immunoglobulin A nephropathy	NR	The Journal of laboratory and clinical medicine	Exclude	Duplicate
1293	Ikezumi, Yohei, Fujita Health University School of Medicine, Toyoake, Japan Matsumoto, Yuji, Fujita Health University School of Medicine, Toyoake, Japan Kondo, Tomomi, Fujita Health University School of Medicine, Toyoake, Japan Kumagai, Naonori, Fujita Health University School of Medicine, Toyoake, Japan Yamada, Takeshi, Niigata University Medical and Dental Hospital, Niigata, Japan Hasegawa, Hir…	Mizoribine Prevents M2-Type Macrophage-Mediated Development of Chronic Lesions in Childhood IgA Nephropathy	NR	NR	Exclude	wrong outcome
1294	Ildstad, S. and Leventhal, J. and Galvin, J. and Gallon, L. and Stare, D.	Durable donor hematopoetic stem cell chimerism is associated with protection from native renal disease recurrence in recipients of combined stem cell/kidney transplants	NR	Transplantation	Exclude	Study Design
1295	Imai, E. and Kawamura, T.	Current therapeutic strategies for IgA nephropathy	2000	Current Opinion in Cardiovascular, Pulmonary and Renal Investigational Drugs	Exclude	Wrong outcome
1296	Imai, E. and Usui, J. and Kaneko, S. and Kawamura, T. and Suka, M. and Yamagata, K.	The precise long-term outcomes of adult IgA nephropathy by mail questionnaires: Better renal survival compared to earlier cohort studies	NR	PLoS ONE	Exclude	Study Design
1297	Imai, E. and Usui, J. and Kaneko, S. and Kawamura, T. and Suka, M. and Yamagata, K.	The precise long-term outcomes of adult IgA nephropathy by mail questionnaires: Better renal survival compared to earlier cohort studies	NR	PLoS ONE	Exclude	Duplicate
1298	Imai, H. and Chen, A. and Wyatt, R. and Rifai, A.	Composition of IgA immune complexes precipitated with polyethylene glycol. A model for isolation and analysis of immune complexes	1987	Journal of immunological methods	Exclude	Study Design
1299	Imai, H. and Nakamoto, Y. and Asakura, K.	Spontaneous glomerular IgA deposition in ddY mice: An animal model of IgA nephritis	1985	Kidney International	Exclude	Wrong population
1300	Imai, H. and Yasuda, T. and Wakui, H. and Miura, A.	Streptococcal pneumoniae polysaccharide increases IgA-class antibody activity under the immunological memory of a protein antigen: two signals on experimental IgA nephropathy	1995	Nihon Jinzo Gakkai shi	Exclude	Study Design
1301	Imasawa, T. and Fukuda, N. and Hirose, S. and Kato, N. and Suganuma, S. and Yamamoto, R. and Kimura, H. and Kadomura, M. and Nishimura, M. and Yoshimura, M. and Ikei, S.	Hemodialysis patients born with a low birth weight should have a different time course of kidney diseases than those born with a normal birth weight	NR	Therapeutic Apheresis and Dialysis	Exclude	Study Design
1302	IMEN Rahali, Mouna Jerbi, Bacha Mongi, Aoudia Raja, Hanen Gaied, Abderrahim Ezzedine, Gorsane Imen, Goucha Rim, Ben Abdallah Taieb	SP204 Thrombotic microangiopathy in IgA nephropathy	NR	NR	Exclude	wrong outcome
1303	Inker, L.	Change in proteinuria as a surrogate end point for GFR slope: Individual patient meta-analysis of 12 randomized clinical trials in IgA nephropathy	2019	Journal of the American Society of Nephrology	Exclude	Wrong publication type
1304	Inker, L. A. and Heerspink, H. J. L. and Tighiouart, H. and Chaudhari, J. and Miao, S. and Diva, U. and Mercer, A. and Appel, G. B. and Donadio, J. V. and Floege, J. and Li, P. K. T. and Maes, B. D. and Locatelli, F. and Praga, M. and Schena, F. P. and Levey, A. S. and Greene, T.	Association of Treatment Effects on Early Change in Urine Protein and Treatment Effects on GFR Slope in IgA Nephropathy: An Individual Participant Meta-analysis	NR	American Journal of Kidney Diseases	Exclude	Wrong publication type
1305	Inker, L. A. and Mondal, H. and Greene, T. and Masaschi, T. and Locatelli, F. and Schena, F. P. and Katafuchi, R. and Appel, G. B. and Maes, B. D. and Li, P. K. and Praga, M. and Del Vecchio, L. and Andrulli, S. and Manno, C. and Gutierrez, E. and Mercer, A. and Carroll, K. J. and Schmid, C. H. and Levey, A. S.	Early Change in Urine Protein as a Surrogate End Point in Studies of IgA Nephropathy: An Individual-Patient Meta-analysis	NR	American Journal of Kidney Diseases	Exclude	Study Design
1306	Inoue, T. and Iijima, H. and Nakajima, S. and Shinzaki, S. and Nishida, T. and Kanto, T. and Tsujii, M. and Wada, Y. and Miyoshi, E. and Takehara, T.	O-linked oligosaccharide alterations of IgA1 are a novel biological marker of patients with inflammatory bowel disease	NR	Digestive Diseases and Sciences	Exclude	Study Design
1307	Inoue, T. and Iijima, H. and Nakajima, S. and Shinzaki, S. and Nishida, T. and Kanto, T. and Tsujii, M. and Wada, Y. and Miyoshi, E. and Takehara, T.	O-linked oligosaccharide alterations of IgA1 are a novel biological marker of patients with inflammatory bowel disease	NR	Digestive Diseases and Sciences	Exclude	Duplicate
1308	Inoue, T. and Luo, Y. and Seto, T. and Suzuki, H. and Okada, H.	Glomerular solidification is associated with nephritis-related clinical parameters in IgA nephropathy	NR	Renal failure	Exclude	Study Design
1309	Inoue, T. and Sugiyama, H. and Yizhen, S. and Kitagawa, M. and Wada, J.	High-intensity exercise did not adversely affect stable patients with iga nephropathy after the initial treatment	NR	Nephrology Dialysis Transplantation	Exclude	Study Design
1310	Inoue-Torii, A. and Kitamura, S. and Wada, J. and Tsuji, K. and Makino, H.	The level of urinary semaphorin3A is associated with disease activity in patients with minimal change nephrotic syndrome	NR	International Journal of Nephrology and Renovascular Disease	Exclude	Study Design
1311	Insalaco, M. and Zamboli, P. and Floccari, F. and Marrocco, F. and Andrulli, S. and Logias, F. and Di Lullo, L. and Fiorini, F. and Granata, A.	Indication to renal biopsy in DM2 patients: Potential role of intrarenal resistive index	NR	Archivio Italiano di Urologia e Andrologia	Exclude	Study Design
1312	Insalaco, M. and Zamboli, P. and Floccari, F. and Marrocco, F. and Andrulli, S. and Logias, F. and Di Lullo, L. and Fiorini, F. and Granata, A.	Indication to renal biopsy in DM2 patients: Potential role of intrarenal resistive index	NR	Archivio Italiano di Urologia e Andrologia	Exclude	Duplicate
1313	Irabu, H. and Shimizu, M. and Kaneko, S. and Inoue, N. and Mizuta, M. and Tasaki, Y. and Ohta, K. and Yachie, A. and Wada, T.	Apoptosis inhibitor of macrophage as a biomarker for disease activity in Japanese children with IgA nephropathy and Henoch-Schonlein purpura nephritis	NR	Pediatric Research	Exclude	Study Design
1314	Ishida, K. and Kaneda, H. and Uemura, O. and Ushijima, K. and Ohta, K. and Goto, Y. and Satomura, K. and Shimizu, M. and Fujieda, M. and Morooka, M. and Yamada, T. and Yamada, M. and Wada, N. and Takaai, M. and Hashimoto, Y.	Evaluation of limited sampling designs to estimate maximal concentration and area under the curve of mizoribine in pediatric patients with renal disease	2011	Drug Metabolism and Pharmacokinetics	Exclude	Wrong outcome
1315	Ishii, T. and Kawamura, T. and Ogura, M. and Utsunomiya, Y. and Hosoya, T.	Prospective trial of combined therapy with heparin-warfarin and renin-angiotensin system (RAS) inhibitors in progressive IgA nephropathy (IgAN)	NR	Nephrology	Exclude	Timeframe
1316	Ishii, T. and Kawamura, T. and Tsuboi, N. and Ogura, M. and Utsunomiya, Y. and Hosoya, T.	Prospective trial of combined therapy with heparin/warfarin and renin-angiotensin system inhibitors in progressive IgA nephropathy	2007	IgA Nephropathy Today	Exclude	Timeframe
1317	Ishiko, S. and Nozu, K. and Fujimaru, R. and Shima, Y. and Kaito, H. and Tanaka, R. and Ishimori, S. and Aoto, Y. and Sakakibara, N. and Nagano, C. and Horinouchi, T. and Yamamura, T. and Ninchoji, T. and Nakanishi, K. and Yoshikawa, N. and Iijima, K.	Glomerular galactose-deficient IgA1 expression analysis in pediatric patients with glomerular diseases	2020	Journal of the American Society of Nephrology	Exclude	Study Design
1318	Ishiko, Shinya, Kobe University Graduate School of Medicine, Kobe, Japan Nozu, Kandai, Kobe University Graduate School of Medicine, Kobe, Japan Fujimaru, Rika, Osaka City General Hospital, Osaka, Japan Shima, Yuko, Wakayama Medical University, Wakayama, Wakayama, Japan Kaito, Hiroshi, Hyogo Prefectural Kobe Children's Hospital, Kobe, Japan Tanaka, Ryojiro, Hyogo Prefectural Kobe Children's Hospit…	Glomerular Galactose-Deficient IgA1 Expression Analysis in Pediatric Patients with Glomerular Diseases	NR	NR	Exclude	wrong outcome
1319	Isik, Busra, Mayo Clinic, Rochester, Minnesota, United States Bacik Goksu, Busra Nur, Mayo Clinic, Rochester, Minnesota, United States Conley, Sabena, Mayo Clinic, Rochester, Minnesota, United States Abumoawad, Abdelrhman, Mayo Clinic, Rochester, Minnesota, United States Zhu, Xiang yang, Mayo Clinic, Rochester, Minnesota, United States Eirin, Alfonso, Mayo Clinic, Rochester, Minnesota, United Sta…	Hypoxia Preconditioning Modifies Mesenchymal Stem Cell Senescence and Epigenetics Mechanisms in Experimental Atherosclerotic Renal Artery Stenosis	NR	NR	Exclude	wrong outcome
1320	Ismail, G. and Obrisca, B. and Jurubita, R. and Andronesi, A. and Sorohan, B. and Vornicu, A. and Sinescu, I. and Harza, M.	Budesonide versus systemic corticosteroids in IgA Nephropathy: A retrospective, propensity-matched comparison	NR	Medicine	Exclude	Study Design
1321	Isobe, S. and Ohashi, N. and Ishigaki, S. and Tsuji, N. and Tsuji, T. and Kato, A. and Yasuda, H.	Increased nocturnal blood pressure variability is associated with renal arteriolar hyalinosis in normotensive patients with IgA nephropathy	NR	Hypertension Research	Exclude	Study Design
1322	Isobe, S. and Ohashi, N. and Ishigaki, S. and Tsuji, N. and Tsuji, T. and Kato, A. and Yasuda, H.	Increased nocturnal blood pressure variability is associated with renal arteriolar hyalinosis in normotensive patients with IgA nephropathy	NR	Hypertension Research	Exclude	Duplicate
1323	ISRCTN36834159	IgA nephropathy study in Indians	NR	http://isrctn.com/ISRCTN36834159	Exclude	Outcome
1324	ISRCTN62574616	A Randomised Controlled Trial of Mycophenolate Mofetil (MMF) in Patients with Immunoglobulin A (IgA) Nephropathy (IgAN)	NR	http://isrctn.com/ISRCTN62574616	Exclude	Outcome
1325	ISRCTN74038076	Sequential maintenance immunosuppression with mycophenolate and prednisolone: a randomised interventional trial in progressive immunoglobulin A nephritis (IgAN)	NR	http://isrctn.com/ISRCTN74038076	Exclude	Outcome
1326	ISRCTN97636235	Leflunomide treatment in progressive Immunoglobulin A Nephropathy (IgAN), a multi-centre, prospective, randomised controlled study	NR	http://isrctn.com/ISRCTN97636235	Exclude	Outcome
1327	Itami, H. and Hara, S. and Samejima, K. and Tsushima, H. and Morimoto, K. and Okamoto, K. and Kosugi, T. and Kawano, T. and Fujiki, K. and Kitada, H. and Hatakeyama, K. and Tsuruya, K. and Ohbayashi, C.	Complement activation is associated with crescent formation in IgA nephropathy	NR	Virchows Archiv	Exclude	Study Design
1328	Ito, H. and Yoshikawa, N.	Prospective multicenter controlled therapeutic trial in IgA nephropathy in Japanese children: a preliminary report	1992	Pediatric nephrology (Berlin, Germany)	Exclude	Timeframe
1329	Ito, K. and Abe, Y. and Ogahara, S. and Yasuno, T. and Watanabe, M. and Sasatomi, Y. and Hisano, S. and Nakashima, H. and Saito, T.	Clinical predictors for renal biopsy in patients with concomitant diabetes mellitus and renal disease	NR	Nephrology Dialysis Transplantation	Exclude	Study Design
1330	Ito, T. and Waga, S. and Tanaka, H. and Tateyama, T. and Yokoyama, M.	Contribution of macromolecular IgA<inf>1</inf> to IgA abnormality in IgA nephropathy	2000	Pediatric Nephrology	Exclude	Study Design
1331	Itoh, A. and Iwase, H. and Takatani, T. and Nakamura, I. and Hayashi, M. and Oba, K. and Hiki, Y. and Kobayashi, Y. and Okamoto, M.	Tonsillar IgA1 as a possible source of hypoglycosylated IgA1 in the serum of IgA nephropathy patients	NR	Nephrology Dialysis Transplantation	Exclude	Study Design
1332	Itoh, A. and Iwase, H. and Takatani, T. and Nakamura, I. and Hayashi, M. and Oba, K. and Hiki, Y. and Kobayashi, Y. and Okamoto, M.	Tonsillar IgA1 as a possible source of hypoglycosylated IgA1 in the serum of IgA nephropathy patients	NR	Nephrology Dialysis Transplantation	Exclude	Duplicate
1333	Ivano Baragetti1 , Francesca Ferrario2 , Federico Alberici3 , Andrea Amendola4 , Maria Carmen Luise5 , C Sarcina6 , Anna Sara Sorrentino7 , Cristiana Rollino8 , Domenico Giannese9 , Elena Mancini10, Alessandra Pola3 , Mario Cozzolino11, Claudio Pozzi	SAFETY OF STEROID THERAPY IN IGA NEPHROPATHY: THE CLINICAL EXPERIENCE OF 48 NEPHROLOGY UNITS IN ITALY	NR	NR	Exclude	wrong outcome
1334	Jackson, S. and Montgomery, R. I. and Julian, B. A. and Galla, J. H. and Czerkinsky, C.	Aberrant synthesis of antibodies directed at the Fab fragment of IgA in patients with IgA nephropathies	1987	Clinical Immunology and Immunopathology	Exclude	Study Design
1335	Jaimes, E. A.	Renal Toxicity of Systemic Therapy for Renal Cell Carcinoma	NR	Seminars in Nephrology	Exclude	Wrong outcome
1336	Jain, A. and Emmanuel, D. and Mehra, S. and Usdadiya, J. and Chengappa, K. G. and Seth, G. and Mishra, D. P. and Jain, V. K. and Negi, V. S.	A prospective study of renal involvement in patients with Primary Sjogren's syndrome	NR	Indian Journal of Rheumatology	Exclude	Study Design
1337	Jain, A. and Emmanuel, D. and Mehra, S. and Usdadiya, J. and Chengappa, K. G. and Seth, G. and Mishra, D. P. and Jain, V. K. and Negi, V. S.	A prospective study of renal involvement in patients with Primary Sjogren's syndrome	NR	Indian Journal of Rheumatology	Exclude	Duplicate
1338	Jain, A. and Srinivas, B. H. and Emmanuel, D. and Jain, V. K. and Parameshwaran, S. and Negi, V. S.	Renal involvement in primary Sjogren's syndrome: a prospective cohort study	NR	Rheumatology International	Exclude	Study Design
1339	Jain, Neha, UCONN Health, Hartford, Connecticut, United States Gupta, Anurag, Sir Ganga Ram Hospital, New Delhi, India Rana, Devinder S., Sir Ganga Ram Hospital, New Delhi, India Bhalla, Anil, Sir Ganga Ram Hospital, New Delhi, India Gupta, Ashwani, Sir Ganga Ram Hospital, New Delhi, India Malik, Manish, Sir Ganga Ram Hospital and GRIPMER, New Delhi, India Bhargava, Vinant, Sir Ganga Ram Hospital…	The Spectrum of Clinical and Histopathological Diagnosis in Patients with Rapidly Progressive Renal Failure: An Indian Experience from a Tertiary Center	NR	NR	Exclude	wrong population
1340	Jakuszko, K. and Krajewska, M. and Augustyniak-Bartosik, H. and Rukasz, D. and Ogorkowska, J. and Golebiowski, T. and Madziarska, K. and Klinger, M.	False-positive results of cancer antigens as a result of ascites in severe nephrotic syndrome?	2015	Nephrology dialysis transplantation.	Exclude	Study Design
1341	Jalal, D. I. and Chonchol, M. and Chen, W. and Targher, G.	Uric acid as a target of therapy in CKD	NR	American Journal of Kidney Diseases	Exclude	Wrong publication type
1342	Jalal, D. I. and Chonchol, M. and Chen, W. and Targher, G.	Uric acid as a target of therapy in CKD	NR	American Journal of Kidney Diseases	Exclude	Duplicate
1343	James, Glen, AstraZeneca UK Ltd, Cambridge, Cambridgeshire, United Kingdom Carrero, Juan Jesus, Karolinska Institutet, Stockholm, Stockholm, Sweden Kumar, Supriya R., AstraZeneca, Gaithersburg, Maryland, United States Fishbane, Steven, Northwell, Manhasset, New York, United States Moreno Quinn, Carol Patricia, AstraZeneca UK Ltd, Cambridge, Cambridgeshire, United Kingdom Wittbrodt, Eric T., Astra…	Characteristics of CKD Patients with Hyperkalemia: A Report from the DISCOVER CKD Retrospective Cohort	NR	NR	Exclude	wrong outcome
1344	James, Glen, AstraZeneca, Cambridge, United Kingdom Wei, Jenny, AstraZeneca, Cambridge, United Kingdom Wittbrodt, Eric T., AstraZeneca, Cambridge, United Kingdom Moreno Quinn, Carol Patricia, AstraZeneca, Cambridge, United Kingdom Allum, Alaster, AstraZeneca, Cambridge, United Kingdom Hedman, Katarina, AstraZeneca, Cambridge, United Kingdom Chen, Hungta (tony), AstraZeneca, Cambridge, United King…	Utilising Mobile and Web-Based Technology for Capturing Patient-Specific Information: Methods from the DISCOVER CKD Program	NR	NR	Exclude	wrong outcome
1345	Janagam, P.	Durvalumab-Induced Iga Nephropathy in Stage Iii Non-Small Cell Lung Cancer after Chemoradiation	NR	Chest	Exclude	Study Design
1346	Janicka-Jedynska, M. and Wozniak, A. and Zurawski, J. and Piechocka-Idasiak, I. and Kaczmarek, E. and Bulak, J.	A clinico-pathological comparison of adult-onset Henoch-Schonlein Purpura Nephritis (HSPN) and IgA Nephropathy (IgAN)	NR	Virchows Archiv	Exclude	Study Design
1347	Janphram, C. and Kitiyakara, C.	Renal outcome and mortality of glomerulonephritis in a thai tertiary care center	NR	Nephrology Dialysis Transplantation	Exclude	Study Design
1348	Jarrick, S. and Lundberg, S. and Stephansson, O. and Symreng, A. and Bottai, M. and Hoijer, J. and Ludvigsson, J. F.	Pregnancy outcomes in women with immunoglobulin A nephropathy: a nationwide population-based cohort study	NR	Journal of Nephrology	Exclude	Study Design
1349	Jarrick, S. and Lundberg, S. and Wel and er, A. and Fored, C. M. and Ludvigsson, J. F.	Clinical validation of immunoglobulin A nephropathy diagnosis in Swedish biopsy registers	NR	Clinical Epidemiology	Exclude	Study Design
1350	Jaszczura, M. and Gora, A. and Grzywna-Rozenek, E. and Barc-Czarnecka, M. and Machura, E.	Analysis of neutrophil to lymphocyte ratio, platelet to lymphocyte ratio and mean platelet volume to platelet count ratio in children with acute stage of immunoglobulin A vasculitis and assessment of their suitability for predicting the course of the disease	2019	Rheumatology International.	Exclude	Study Design
1351	Javed, Zain A., MacNeal Hospital, Berwyn, Illinois, United States Shah, Arooj F., Shifa College of Medicine, Islamabad, Pakistan	A Case of Secondary IgA Nephropathy and Response to Steroids	NR	NR	Exclude	wrong outcome
1352	Jayapandian, Catherine P., Case Western Reserve University, Cleveland, Ohio, United States Chen, Yijiang, Case Western Reserve University, Cleveland, Ohio, United States Janowczyk, Andrew, Case Western Reserve University, Cleveland, Ohio, United States Palmer, Matthew, University of Pennsylvania, Philadelphia, Pennsylvania, United States Zee, Jarcy, Arbor Research Collaborative for Health, Ann Ar…	Deep Learning-Based Segmentation of Normal Histologic Kidney Primitives on Whole Slide Images from NEPTUNE Digital Renal Biopsies	NR	NR	Exclude	wrong outcome
1353	Jeannette Lo1 , Peter Van Zandvoort1 , Jos Van de Crommert1 , Aaron Endsley2 , Thomas MuÂ¨ ller1 , Somayeh Honarmand1 , Angelique Mittan1 , Jonathan Barratt3 , Jackie Walling1 , David Essayan1	RESULTS OF A PHASE 1 TRIAL TO INVESTIGATE THE SAFETY, TOLERABILITY, PHARMACOKINETICS, AND PHARMACODYNAMICS OF BION-1301 IN HEALTHY VOLUNTEERS	NR	NR	Exclude	wrong population
1354	Jegatheesan, D. and Nath, K. and Reyaldeen, R. and Francis, L. and Sivasuthan, G. and John, G. T. and Ranganathan, D.	The spectrum of glomerulonephritis and end stage renal disease in Australia	NR	Nephrology	Exclude	Study Design
1355	Jenkinson, C*1 , Moldoveanu, Z2 , Komers, R1 , Hall, S2 , Huang, ZQ2 , Knoppova, B2 , Rizk, DV2 , Julian, BA2 , Ferguson, B1 , Novak, J&L2	SAT-010 PROTECTIVE EFFECTS OF SPARSENTAN FROM PROLIFERATIVE GLOMERULAR INJURY INDUCED BY ADMINISTRATION OF HUMAN IMMUNE COMPLEXES IN A MURINE MODEL OF EXPERIMENTAL IGA NEPHROPATHY	NR	NR	Exclude	wrong population
1356	Jennette, J. C. and Nachman, P. H.	ANCA glomerulonephritis and vasculitis	NR	Clinical Journal of the American Society of Nephrology	Exclude	Study Design
1357	Jennette, J. C. and Nachman, P. H.	ANCA glomerulonephritis and vasculitis	NR	Clinical Journal of the American Society of Nephrology	Exclude	Duplicate
1358	Jennette, J. C. and Wall, S. D. and Wilkman, A. S.	Low incidence of IgA nephropathy in Blacks	1985	Kidney International	Exclude	Study Design
1359	Jeong, H. J. and Kim, Y. S. and Kwon, K. H. and Kim, S. I. and Kim, M. S. and Choi, K. H. and Lee, H. Y. and Han, D. S. and Park, K.	Glomerular crescents are responsible for chronic graft dysfunction in post-transplant IgA nephropathy	NR	Pathology International	Exclude	Study Design
1360	Jeong, H. J. and Park, S. K. and Cho, Y. M. and Kim, M. S. and Kim, Y. S. and Choi, J. and Kim, S. I. and Lim, B. J.	Progression of renal allograft histology after renal transplantation in recurrent and nonrecurrent immunoglobulin A nephropathy	NR	Human Pathology	Exclude	Study Design
1361	Jeong, K. H. and Kim, J. S. and Hwang, H. S. and Kong, J. Y. and Kang, S. and Ra, R. and Kim, Y. G. and Moon, J. Y. and Lee, S.	Urinary exosomal micrornas are potential diagnostic and prognostic biomarkers in IgA nephropathy patients	2020	Journal of the American Society of Nephrology	Exclude	Study Design
1362	Jeong, K. H. and Kim, J. S. and Hwang, H. S. and Kong, J. Y. and Kang, S. and Ra, R. and Kim, Y. G. and Moon, J. Y. and Lee, S.	Urinary exosomal micrornas are potential diagnostic and prognostic biomarkers in IgA nephropathy patients	2020	Journal of the American Society of Nephrology	Exclude	Duplicate
1363	Jeong, Kyung hwan, Division of Nephrology, Department of Internal Medicine, College of Medicine, Kyung Hee University, Seoul, Korea (the Republic of) Kim, Jin sug, Division of Nephrology, Department of Internal Medicine, College of Medicine, Kyung Hee University, Seoul, Korea (the Republic of) Hwang, Hyeon Seok, Division of Nephrology, Department of Internal Medicine, College of Medicine, Kyung H…	Urinary Exosomal MicroRNAs Are Potential Diagnostic and Prognostic Biomarkers in IgA Nephropathy Patients	NR	NR	Exclude	wrong outcome
1364	Jerling, M. and Rendon-Rapp, S. and Kristensen, J.	Systemic GCS exposure from nefecon administration, estimated from suppression of endogenous cortisol production	2019	Journal of the American Society of Nephrology : JASN	Exclude	Wrong outcome
1365	Jerling, Markus, Markus Jerling Consultancy AB, Stockholm, Sweden RendÃ³n-Rapp, Sofia, Calliditas Therapeutics AB, Stockholm, Sweden Kristensen, Jens, Calliditas Therapeutics AB, Stockholm, Sweden	Systemic GCS Exposure from Nefecon Administration, Estimated from Suppression of Endogenous Cortisol Production	NR	NR	Exclude	wrong outcome
1366	Jha, Alok, Feinstein Institute for Medical Research, Manhasset, New York, United States Kumar, Vinod, Feinstein Institute for Medical Research, Manhasset, New York, United States Malhotra, Ashwani, Feinstein Institute Medical Research and NSLIJ, Manhasset, New York, United States Skorecki, Karl, Rambam Health Care Campus, Haifa, Israel Singhal, Pravin C., North Shore LIJ Health System, Great Neck…	Alterations in Plasma Membrane Ion Channel Structures Stimulate NLRP3 Inflammasome Activation in APOL1 Risk Milieu	NR	NR	Exclude	wrong outcome
1367	Jha, C. M. and Dastoor, H. D. and Elshukri, E. A. and Kumar, A.	State of rituximab in treatment of minimal change disease: A systematic review	NR	Journal of the American Society of Nephrology	Exclude	Study Design
1368	Ji, Y. and Yang, K. and Xiao, B. and Lin, J. and Zhao, Q. and Bhuva, M. S. and Yang, H.	Efficacy and safety of angiotensin-converting enzyme inhibitors/angiotensin receptor blocker therapy for IgA nephropathy: A meta-analysis of randomized controlled trials	NR	Journal of Cellular Biochemistry	Exclude	Wrong publication type
1369	Jia, C. and Ling, W. and Chen, J. and Yani, H.	DCR2, a cellular senescent molecule, is a novel marker for assessing tubulointerstitial fibrosis in patients with immunoglobulin a nephropathy	NR	Nephrology Dialysis Transplantation	Exclude	Study Design
1370	Jia, Jieshuang, Shanghai General Hospital, Shanghai, China	The Study of the FUT2 Gene Carrying a Nonsense Mutation in IgA Nephropathy	NR	NR	Exclude	wrong outcome
1371	Jia, L. and Wang, C. and Kong, H. and Yang, J. and Li, F. and Lv, S. and Xu, G.	Effect of PA-MSHA vaccine on plasma phospholipids metabolic profiling and the ratio of Th2/Th1 cells within immune organ of mouse IgA nephropathy	2006	Journal of pharmaceutical and biomedical analysis	Exclude	Study Design
1372	Jia, Q. and Shi, Y. and Bennink, M. and Pestka, J.	Docosahexaenoic acid and eicosapentaenoic acid, but not alpha-linolenic acid, suppress deoxynivalenol-induced experimental IgA nephropathy in mice	2004	The Journal of nutrition	Exclude	Study Design
1373	Jiang YR, Zhang ZY, Wen J, Li Q, Zhang CL, Xie XS, Fan JM.	Effects of okra capsule for IgA nephropathy: a systematic reviewÂ [Preview]	NR	NR	Exclude	wrong outcome
1374	Jiang, L. and Zhang, J. J. and Lv, J. C. and Liu, G. and Zou, W. Z. and Zhao, M. H. and Zhang, H.	Malignant hypertension in IgA nephropathy was not associated with background pathological phenotypes of glomerular lesions	NR	Nephrology Dialysis Transplantation	Exclude	Study Design
1375	Jiang, L. and Zhang, J. J. and Lv, J. C. and Liu, G. and Zou, W. Z. and Zhao, M. H. and Zhang, H.	Malignant hypertension in IgA nephropathy was not associated with background pathological phenotypes of glomerular lesions	NR	Nephrology Dialysis Transplantation	Exclude	Duplicate
[truncated: 3,223 more rows]

## Sheet: All excluded (2023)
Number	Authors	Title	Journal	Decision	Reason
Title/ Abstract review (2023 SLR)
[truncated: 928 more rows]
